# Supplementary material for: Direct observation of photoinduced carrier blocking in mixed-dimensional 2D/3D perovskites and the origin
Source: Nat Commun. 2022 Oct 20;13:6229. doi: 10.1038/s41467-022-33752-5 (PMC9585031; doi:10.1038/s41467-022-33752-5)
Supplement: Supplementary file 3 — Source Data [file 41467_2022_33752_MOESM3_ESM.xlsx]

## Sheet: Fig. 1c
	black line	red line	green line	cyan line
Wavelength (nm)	Normalized PL intensity	Normalized PL intensity	Normalized PL intensity	Normalized PL intensity
308.115	0.05168	0.05402	0.07368	0.14297
308.866	0.05943	0.04294	0.09053	0.15091
309.618	0.04651	0.04432	0.08421	0.14892
310.37	0.04005	0.04709	0.07368	0.12157
311.122	0.04264	0.04432	0.06737	0.12984
311.874	0.05426	0.04571	0.06316	0.15014
312.626	0.05039	0.04155	0.07579	0.15135
313.378	0.0491	0.04294	0.08	0.13767
314.13	0.03747	0.04432	0.06947	0.13017
314.883	0.04522	0.04571	0.07368	0.13547
315.635	0.04522	0.04848	0.08421	0.14131
316.388	0.05426	0.04571	0.08632	0.15444
317.14	0.0478	0.03878	0.09053	0.15852
317.893	0.04264	0.04432	0.06737	0.14054
318.646	0.04393	0.04709	0.06526	0.12896
319.398	0.05168	0.05125	0.07579	0.13889
320.151	0.05556	0.04432	0.08421	0.15113
320.904	0.0491	0.04432	0.08421	0.14484
321.657	0.04134	0.05402	0.08	0.1348
322.411	0.04264	0.05817	0.06316	0.13844
323.164	0.04393	0.04709	0.06947	0.14892
323.917	0.04522	0.05263	0.08211	0.14495
324.67	0.05297	0.04155	0.08	0.13083
325.424	0.04393	0.04571	0.06947	0.11826
326.178	0.04134	0.05125	0.07368	0.12366
326.931	0.04134	0.04432	0.07158	0.14683
327.685	0.0478	0.0374	0.06105	0.17165
328.439	0.0478	0.03463	0.08	0.15256
329.193	0.0491	0.0554	0.06526	0.12113
329.947	0.04134	0.04294	0.08	0.11925
330.701	0.04522	0.04432	0.07158	0.1369
331.455	0.05814	0.04155	0.07789	0.14208
332.209	0.04005	0.0374	0.07579	0.13525
332.963	0.04264	0.04155	0.07158	0.13536
333.718	0.04134	0.04432	0.07368	0.13172
334.472	0.05039	0.05402	0.05895	0.14275
335.227	0.04393	0.04432	0.07158	0.15632
335.981	0.04134	0.03324	0.08	0.15422
336.736	0.03747	0.0374	0.07579	0.12819
337.491	0.03618	0.04294	0.06316	0.11958
338.246	0.03618	0.05125	0.07158	0.1326
339.001	0.05039	0.04294	0.06316	0.15279
339.756	0.04264	0.03601	0.07789	0.14573
340.511	0.03488	0.03601	0.06105	0.12565
341.266	0.03618	0.04294	0.07368	0.10623
342.021	0.04134	0.04571	0.06526	0.12333
342.777	0.04522	0.03878	0.06526	0.14264
343.532	0.04005	0.03324	0.06526	0.14098
344.288	0.03747	0.03324	0.06526	0.1187
345.043	0.03747	0.04155	0.06526	0.10557
345.799	0.03747	0.04155	0.05053	0.12675
346.555	0.04393	0.04155	0.06105	0.14098
347.31	0.04005	0.04155	0.06316	0.14109
348.066	0.04264	0.03601	0.06526	0.11351
348.822	0.02972	0.03878	0.06105	0.10943
349.578	0.04134	0.04017	0.05263	0.10921
350.335	0.04393	0.04017	0.05474	0.12267
351.091	0.03747	0.03186	0.06737	0.11241
351.847	0.03488	0.03463	0.05684	0.1016
352.603	0.02584	0.03601	0.04211	0.09608
353.36	0.02713	0.04017	0.06316	0.09807
354.117	0.04264	0.02909	0.04421	0.11098
354.873	0.03618	0.03601	0.05474	0.12454
355.63	0.0323	0.03047	0.06105	0.1155
356.387	0.02196	0.03047	0.05053	0.07523
357.144	0.03101	0.03463	0.04842	0.07579
357.9	0.04393	0.03186	0.04421	0.10149
358.658	0.04264	0.03878	0.05263	0.12046
359.415	0.03101	0.01801	0.05895	0.11925
360.172	0.02196	0.03601	0.04842	0.09983
360.929	0.0323	0.03047	0.04	0.09112
361.686	0.03359	0.03324	0.05474	0.09156
362.444	0.03101	0.03463	0.05474	0.11903
363.201	0.03101	0.0374	0.06737	0.10281
363.959	0.0168	0.02632	0.05474	0.08538
364.717	0.02713	0.02355	0.05053	0.07479
365.474	0.02584	0.04017	0.03789	0.09928
366.232	0.03618	0.02632	0.05474	0.10359
366.99	0.03101	0.0277	0.05895	0.09322
367.748	0.02972	0.0277	0.05263	0.0759
368.506	0.02455	0.03463	0.03368	0.07005
369.264	0.03359	0.02909	0.03579	0.07843
370.022	0.03359	0.03047	0.04842	0.09344
370.781	0.03747	0.02216	0.06526	0.09388
371.539	0.02713	0.0277	0.05684	0.07115
372.298	0.02972	0.02632	0.04842	0.0674
373.056	0.02842	0.02909	0.04421	0.09752
373.815	0.02842	0.0277	0.04421	0.12366
374.573	0.02455	0.01662	0.04842	0.10998
375.332	0.03101	0.02632	0.04842	0.08097
376.091	0.02713	0.0277	0.03789	0.06906
376.85	0.02584	0.03601	0.02526	0.09002
377.609	0.03747	0.02216	0.04	0.10193
378.368	0.02972	0.02493	0.05053	0.10127
379.127	0.02842	0.01939	0.05263	0.0845
379.886	0.02455	0.03324	0.04632	0.08505
380.646	0.02584	0.03463	0.04211	0.09719
381.405	0.0323	0.02355	0.03579	0.11285
382.164	0.02326	0.01662	0.04632	0.11164
382.924	0.03618	0.02355	0.06105	0.09002
383.684	0.02713	0.02909	0.04842	0.07876
384.443	0.0323	0.03047	0.03789	0.07501
385.203	0.02972	0.03047	0.04	0.08064
385.963	0.03747	0.02493	0.04421	0.08263
386.723	0.02972	0.0277	0.04421	0.07932
387.483	0.02326	0.02632	0.06316	0.0749
388.243	0.0323	0.0374	0.05053	0.08097
389.003	0.02584	0.03324	0.04211	0.09002
389.763	0.02584	0.0277	0.04842	0.09057
390.524	0.02455	0.02078	0.04421	0.08152
391.284	0.02326	0.02355	0.04211	0.06795
392.044	0.02972	0.04017	0.04842	0.07038
392.805	0.03359	0.03047	0.02316	0.08759
393.566	0.02842	0.01801	0.03368	0.08649
394.326	0.03101	0.02078	0.04421	0.06972
395.087	0.02455	0.01939	0.02737	0.05736
395.848	0.02196	0.03047	0.05684	0.06917
396.609	0.02713	0.02909	0.04632	0.08373
397.37	0.02842	0.02632	0.03789	0.09531
398.131	0.03101	0.01801	0.05053	0.08296
398.892	0.0168	0.0277	0.03789	0.06431
399.653	0.02584	0.01939	0.04	0.06266
400.415	0.03359	0.02909	0.04	0.07932
401.176	0.02972	0.0277	0.03368	0.09068
401.937	0.02196	0.0277	0.04842	0.07987
402.699	0.02326	0.02355	0.04632	0.05648
403.461	0.02584	0.02632	0.03789	0.04655
404.222	0.03101	0.03324	0.04842	0.06211
404.984	0.02713	0.02632	0.04211	0.08803
405.746	0.02326	0.02355	0.05263	0.08516
406.508	0.02455	0.01662	0.05053	0.06939
407.27	0.01421	0.03047	0.03158	0.06001
408.032	0.02584	0.03463	0.03158	0.07358
408.794	0.03618	0.02909	0.04632	0.08538
409.556	0.02713	0.0277	0.03789	0.08527
410.318	0.02196	0.01247	0.04842	0.06597
411.081	0.01938	0.02355	0.03789	0.0567
411.843	0.02455	0.03324	0.01474	0.06663
412.606	0.02972	0.02355	0.03579	0.08229
413.368	0.02584	0.02355	0.04632	0.08263
414.131	0.01938	0.02216	0.04211	0.07347
414.894	0.02455	0.01939	0.04211	0.06486
415.657	0.03101	0.02355	0.03579	0.08274
416.419	0.03101	0.02355	0.03158	0.08792
417.182	0.0323	0.02355	0.05474	0.0834
417.945	0.02196	0.02493	0.04842	0.07104
418.709	0.0155	0.02355	0.03789	0.07192
419.472	0.0168	0.02493	0.04421	0.07192
420.235	0.03359	0.03047	0.03579	0.08726
420.998	0.03101	0.02078	0.04421	0.09719
421.762	0.02067	0.01385	0.05684	0.08803
422.525	0.01938	0.02216	0.03368	0.07954
423.289	0.02326	0.02078	0.03579	0.08119
424.052	0.02713	0.03186	0.03368	0.09465
424.816	0.0323	0.02216	0.02947	0.08958
425.58	0.02842	0.02493	0.04211	0.07755
426.344	0.01809	0.02632	0.04211	0.06729
427.108	0.01421	0.02355	0.03158	0.07049
427.872	0.02455	0.02632	0.04211	0.07821
428.636	0.03359	0.02078	0.05474	0.09322
429.4	0.02455	0.02216	0.04632	0.09134
430.164	0.02326	0.0277	0.05053	0.07446
430.928	0.02455	0.03186	0.02316	0.06961
431.693	0.02972	0.02078	0.03789	0.09542
432.457	0.02842	0.02355	0.05474	0.09454
433.222	0.02713	0.02216	0.04842	0.08759
433.986	0.02713	0.0277	0.05053	0.06685
434.751	0.01421	0.02355	0.03158	0.08229
435.516	0.0323	0.0277	0.04211	0.09145
436.281	0.02842	0.02909	0.04	0.10105
437.046	0.02326	0.02216	0.04632	0.08053
437.81	0.02584	0.01524	0.05053	0.06828
438.576	0.02067	0.03047	0.04421	0.08075
439.341	0.02584	0.03324	0.03579	0.10414
440.106	0.03488	0.01939	0.03789	0.11285
440.871	0.03488	0.01939	0.03789	0.08505
441.636	0.02326	0.02078	0.04211	0.05836
442.402	0.01938	0.03324	0.04842	0.0513
443.167	0.03101	0.0374	0.03579	0.0749
443.933	0.03488	0.02493	0.03368	0.09156
444.698	0.02067	0.02909	0.05053	0.08207
445.464	0.02326	0.02493	0.04211	0.06928
446.23	0.02584	0.03047	0.04632	0.07137
446.996	0.02455	0.02632	0.04842	0.08792
447.762	0.02455	0.02355	0.04211	0.10259
448.528	0.02713	0.02355	0.04	0.09244
449.294	0.03101	0.01385	0.04211	0.07104
450.06	0.02713	0.02632	0.03158	0.07215
450.826	0.03101	0.03186	0.03579	0.0866
451.592	0.02584	0.02909	0.03579	0.09454
452.359	0.02972	0.02078	0.04	0.0834
453.125	0.02196	0.03047	0.04421	0.06828
453.891	0.01809	0.02355	0.04842	0.06685
454.658	0.02842	0.03463	0.03579	0.07943
455.425	0.02842	0.03047	0.04421	0.1037
456.191	0.02584	0.02216	0.03579	0.1048
456.958	0.0323	0.02078	0.04211	0.0909
457.725	0.02326	0.01662	0.04632	0.05229
458.492	0.03359	0.02632	0.04421	0.06332
459.259	0.0323	0.02909	0.04211	0.0856
460.026	0.02713	0.02632	0.04	0.08605
460.793	0.02455	0.01108	0.04632	0.05317
461.56	0.0155	0.01524	0.05053	0.04666
462.327	0.03101	0.0277	0.02105	0.07027
463.095	0.02972	0.03463	0.03789	0.09112
463.862	0.03359	0.02909	0.04421	0.09377
464.63	0.02455	0.02078	0.03158	0.07159
465.397	0.02713	0.01939	0.03158	0.06365
466.165	0.01421	0.02355	0.04632	0.06542
466.933	0.02972	0.02632	0.03158	0.08649
467.7	0.02972	0.02493	0.04	0.08649
468.468	0.02584	0.01524	0.04	0.08207
469.236	0.02455	0.01939	0.04421	0.06178
470.004	0.01809	0.02909	0.04421	0.06696
470.772	0.03359	0.03047	0.03158	0.08483
471.54	0.02455	0.03186	0.04421	0.0963
472.308	0.03101	0.01524	0.05053	0.08064
473.077	0.0168	0.02632	0.03789	0.05582
473.845	0.02326	0.02078	0.04421	0.06211
474.613	0.02455	0.03047	0.04	0.07887
475.382	0.04005	0.02216	0.04211	0.08847
476.15	0.02842	0.02216	0.04632	0.08384
476.919	0.02584	0.01524	0.05053	0.07501
477.688	0.01938	0.02355	0.03789	0.07656
478.456	0.01938	0.03047	0.02526	0.08417
479.225	0.03618	0.02355	0.03368	0.09553
479.994	0.02584	0.02216	0.04842	0.08263
480.763	0.02067	0.02216	0.03368	0.06376
481.532	0.0168	0.0277	0.03579	0.06873
482.301	0.02842	0.01801	0.03579	0.08825
483.07	0.02842	0.02493	0.03368	0.1005
483.84	0.02713	0.02355	0.05263	0.08384
484.609	0.02067	0.02078	0.05053	0.05273
485.378	0.0168	0.02216	0.04	0.0428
486.148	0.0168	0.03047	0.03368	0.06674
486.917	0.02842	0.02909	0.02947	0.09388
487.687	0.02584	0.02632	0.04632	0.09498
488.456	0.02196	0.02493	0.05053	0.08163
489.226	0.01421	0.01801	0.03789	0.07413
489.996	0.02196	0.03186	0.02526	0.08307
490.766	0.02455	0.0277	0.03579	0.09443
491.536	0.0323	0.00831	0.02947	0.0856
492.306	0.02067	0.0277	0.04421	0.06111
493.076	0.01938	0.02078	0.05895	0.05946
493.846	0.01938	0.0277	0.02947	0.06365
494.616	0.02584	0.02355	0.03368	0.07501
495.386	0.02067	0.01801	0.03368	0.07016
496.157	0.02972	0.01801	0.04421	0.05792
496.927	0.03101	0.01247	0.04421	0.05604
497.698	0.0155	0.02909	0.01895	0.07104
498.468	0.02326	0.02909	0.02737	0.08351
499.239	0.03359	0.02216	0.02526	0.06939
500.009	0.02455	0.01247	0.04632	0.05604
500.78	0.0168	0.02078	0.04	0.04732
501.551	0.02326	0.02909	0.02526	0.05372
502.322	0.02067	0.02632	0.04211	0.07148
503.093	0.02972	0.01385	0.03368	0.08682
503.864	0.02455	0.02078	0.04	0.07766
504.635	0.0155	0.01939	0.05053	0.06895
505.406	0.02196	0.02078	0.03579	0.06067
506.177	0.02713	0.02355	0.02737	0.08461
506.949	0.01938	0.02078	0.02316	0.0813
507.72	0.02713	0.01524	0.03368	0.06475
508.491	0.02196	0.01662	0.02737	0.02978
509.263	0.02326	0.02493	0.02737	0.05119
510.034	0.01938	0.02909	0.02947	0.08494
510.806	0.02196	0.01939	0.04	0.09355
511.578	0.02713	0.00831	0.02947	0.06641
512.35	0.02196	0.01108	0.03789	0.05549
513.121	0.02584	0.01524	0.02737	0.05405
513.893	0.03101	0.03324	0.02947	0.06608
514.665	0.03101	0.03324	0.02947	0.0642
515.437	0.01938	0.01939	0.03789	0.05979
516.209	0.02196	0.01939	0.04	0.04402
516.981	0.01938	0.01801	0.03579	0.04501
517.754	0.02067	0.02632	0.04211	0.062
518.526	0.02584	0.02909	0.03368	0.08053
519.298	0.02196	0.01801	0.05053	0.07259
520.071	0.02713	0.00554	0.04	0.05505
520.843	0.01034	0.01108	0.03579	0.05251
521.616	0.02713	0.02078	0.02737	0.07523
522.388	0.03101	0.02355	0.03579	0.08274
523.161	0.02326	0.01662	0.03158	0.06784
523.934	0.01809	0.01801	0.04211	0.05052
524.707	0.02067	0.02078	0.02947	0.05085
525.48	0.02067	0.03047	0.03368	0.0717
526.253	0.03101	0.02632	0.04	0.08185
527.026	0.02455	0.02632	0.02526	0.07424
527.799	0.01938	0.01662	0.04842	0.04446
528.572	0.02972	0.02216	0.04	0.04468
529.345	0.0155	0.02355	0.02316	0.07347
530.118	0.02713	0.02909	0.02526	0.08737
530.892	0.02067	0.01801	0.05263	0.07843
531.665	0.02196	0.01385	0.02947	0.06608
532.439	0.01421	0.02216	0.04211	0.06806
533.212	0.0155	0.03186	0.05263	0.07557
533.986	0.02326	0.0277	0.03368	0.08715
534.759	0.02842	0.02355	0.05895	0.08527
535.533	0.01809	0.02909	0.06526	0.07237
536.307	0.01938	0.01801	0.05474	0.05626
537.081	0.01292	0.03186	0.05053	0.06498
537.855	0.02713	0.03324	0.04632	0.08858
538.629	0.02455	0.03186	0.05474	0.08439
539.403	0.01809	0.02355	0.05895	0.05505
540.177	0.01809	0.03186	0.05684	0.03519
540.951	0.01034	0.0277	0.04842	0.05074
541.725	0.0155	0.0374	0.04421	0.07226
542.5	0.03618	0.0374	0.05053	0.08229
543.274	0.02455	0.03324	0.05053	0.05714
544.049	0.02196	0.03601	0.07158	0.05262
544.823	0.00775	0.03878	0.06105	0.07005
545.598	0.02972	0.0277	0.06316	0.08924
546.372	0.0323	0.04571	0.07158	0.08009
547.147	0.02326	0.05402	0.09263	0.06884
547.922	0.02842	0.05402	0.10316	0.05692
548.697	0.02067	0.07341	0.11789	0.07071
549.472	0.01809	0.08726	0.13895	0.1005
550.246	0.02326	0.11357	0.18526	0.11671
551.022	0.02713	0.12188	0.20211	0.11274
551.797	0.02713	0.13712	0.25053	0.11969
552.572	0.01292	0.1662	0.28	0.14705
553.347	0.01938	0.20637	0.28	0.18544
554.122	0.02584	0.22853	0.33053	0.19879
554.898	0.02972	0.24654	0.38526	0.1914
555.673	0.02713	0.29501	0.42316	0.18522
556.449	0.01938	0.34903	0.47789	0.23067
557.224	0.02326	0.41136	0.54526	0.29608
558	0.02326	0.47091	0.59789	0.34506
558.775	0.02713	0.53324	0.68	0.38489
559.551	0.02326	0.60665	0.75158	0.44093
560.327	0.02067	0.6662	0.78737	0.49266
561.103	0.02455	0.72715	0.84211	0.554
561.879	0.01938	0.78947	0.90105	0.63938
562.655	0.02713	0.83934	0.92632	0.69123
563.431	0.02326	0.89197	0.96421	0.71473
564.207	0.02842	0.92105	0.96211	0.76095
564.983	0.02067	0.95568	0.98947	0.84214
565.759	0.02584	0.96676	0.96421	0.8738
566.535	0.02196	0.98892	0.96842	0.89333
567.312	0.00904	0.99446	1	0.91682
568.088	0.02067	0.99169	0.97474	0.94253
568.865	0.0168	1	0.93474	0.96536
569.641	0.02584	0.95706	0.91158	0.98908
570.418	0.01809	0.92936	0.89053	0.99482
571.194	0.02455	0.89751	0.84842	0.96338
571.971	0.02067	0.87119	0.83158	0.938
572.748	0.02713	0.86288	0.78947	0.93216
573.525	0.02196	0.83518	0.75789	0.90987
574.302	0.02584	0.79501	0.73053	0.88406
575.079	0.01938	0.74377	0.71158	0.83982
575.856	0.01809	0.70222	0.67368	0.80938
576.633	0.01421	0.68144	0.65474	0.77617
577.41	0.01421	0.64681	0.62105	0.75576
578.187	0.03488	0.60249	0.59789	0.72179
578.964	0.01421	0.56925	0.59579	0.68395
579.742	0.02584	0.53878	0.57053	0.63696
580.519	0.01938	0.51385	0.55579	0.60816
581.297	0.02713	0.50831	0.50947	0.60507
582.074	0.02326	0.47784	0.51368	0.57518
582.852	0.02584	0.44183	0.52211	0.51429
583.629	0.01421	0.42382	0.49684	0.47325
584.407	0.01163	0.41136	0.50105	0.47523
585.185	0.02326	0.39197	0.49263	0.4674
585.963	0.02972	0.39058	0.47158	0.42581
586.741	0.02584	0.36704	0.48211	0.38456
587.519	0.0168	0.35042	0.48421	0.36856
588.297	0.01938	0.35873	0.46526	0.36669
589.075	0.0155	0.34488	0.48	0.36514
589.853	0.03488	0.35319	0.49474	0.36238
590.631	0.02842	0.34765	0.48	0.34197
591.409	0.01163	0.33795	0.49895	0.29796
592.188	0.01292	0.34072	0.47789	0.28704
592.966	0.0168	0.3518	0.50105	0.29531
593.744	0.02067	0.37535	0.49895	0.2834
594.523	0.02713	0.36981	0.50737	0.26001
595.301	0.01292	0.38227	0.53053	0.25163
596.08	0.01292	0.3892	0.52211	0.25725
596.859	0.02326	0.41551	0.53474	0.2567
597.637	0.01938	0.42521	0.54526	0.25803
598.416	0.02713	0.44321	0.55368	0.24479
599.195	0.02584	0.47091	0.58105	0.23243
599.974	0.0155	0.48753	0.58737	0.22802
600.753	0.01809	0.5277	0.55789	0.23982
601.532	0.01938	0.56094	0.57684	0.26067
602.311	0.02842	0.5831	0.58316	0.25273
603.09	0.01809	0.57895	0.57474	0.23839
603.869	0.01809	0.60665	0.57895	0.23387
604.649	0.01292	0.6205	0.57684	0.26608
605.428	0.02972	0.65928	0.57684	0.27281
606.207	0.01292	0.66759	0.56421	0.2578
606.987	0.01938	0.68144	0.57684	0.23111
607.766	0.01421	0.70499	0.58526	0.23982
608.546	0.01163	0.72022	0.55789	0.26498
609.326	0.02713	0.7313	0.54737	0.27049
610.105	0.02326	0.75485	0.53684	0.25527
610.885	0.02455	0.72576	0.53684	0.24843
611.665	0.01938	0.74377	0.53684	0.25769
612.445	0.02455	0.7313	0.52211	0.2631
613.225	0.01938	0.72576	0.49684	0.27314
614.004	0.02713	0.71607	0.46947	0.25615
614.785	0.02196	0.71607	0.47368	0.24324
615.565	0.02326	0.68698	0.48421	0.24038
616.345	0.01292	0.68975	0.47789	0.26652
617.125	0.02326	0.6662	0.44842	0.26365
617.905	0.02972	0.63989	0.45263	0.24721
618.686	0.0168	0.62465	0.43579	0.22614
619.466	0.02326	0.60111	0.43789	0.23023
620.246	0.01938	0.59141	0.43789	0.24732
621.027	0.02455	0.55956	0.40842	0.25019
621.807	0.03359	0.55817	0.39579	0.22592
622.588	0.02972	0.53324	0.41474	0.20507
623.369	0.02067	0.50139	0.40842	0.20066
624.149	0.01163	0.52216	0.41053	0.20794
624.93	0.01809	0.49307	0.40211	0.21555
625.711	0.02972	0.48476	0.38737	0.21092
626.492	0.02455	0.46537	0.41263	0.19184
627.273	0.01809	0.46399	0.40632	0.18776
628.054	0.01809	0.44183	0.39789	0.2032
628.835	0.02067	0.45152	0.40632	0.21004
629.616	0.02196	0.44321	0.39158	0.20353
630.397	0.02713	0.44598	0.39789	0.18081
631.178	0.02326	0.43352	0.39158	0.16834
631.96	0.02196	0.43213	0.41053	0.17165
632.741	0.01938	0.43213	0.39158	0.20121
633.523	0.0168	0.44598	0.40211	0.20563
634.304	0.02584	0.44044	0.38316	0.19746
635.085	0.02326	0.43352	0.39158	0.19371
635.867	0.00904	0.43629	0.41053	0.20518
636.649	0.02326	0.4446	0.39789	0.20883
637.43	0.02326	0.4723	0.41053	0.20695
638.212	0.02972	0.4723	0.4	0.20066
638.994	0.01938	0.47922	0.39368	0.19117
639.776	0.02067	0.4903	0.40632	0.18731
640.558	0.0168	0.48615	0.40632	0.1979
641.34	0.02713	0.51247	0.40421	0.19504
642.122	0.02584	0.52632	0.41684	0.19084
642.904	0.02326	0.50139	0.41053	0.18467
643.686	0.02455	0.5	0.42737	0.20044
644.468	0.0168	0.5374	0.40421	0.22063
645.25	0.02584	0.52355	0.41053	0.23475
646.033	0.03359	0.52216	0.42316	0.20905
646.815	0.01938	0.49723	0.41684	0.18566
647.597	0.01809	0.50277	0.40632	0.18445
648.38	0.01938	0.50554	0.39789	0.20838
649.162	0.01938	0.5	0.39789	0.21919
649.945	0.02842	0.49446	0.4	0.21953
650.728	0.02713	0.47368	0.40421	0.20783
651.51	0.02067	0.45291	0.42737	0.21114
652.293	0.02196	0.46953	0.41263	0.23045
653.076	0.02584	0.46814	0.41684	0.23685
653.859	0.02972	0.43352	0.43158	0.22284
654.642	0.0323	0.43213	0.42737	0.20364
655.425	0.01938	0.44598	0.41895	0.20662
656.208	0.01034	0.43767	0.44211	0.21875
656.991	0.02196	0.45291	0.43368	0.23133
657.774	0.02455	0.42244	0.45474	0.2342
658.557	0.02326	0.44183	0.43789	0.23199
659.34	0.01938	0.41551	0.46105	0.23916
660.123	0.01809	0.41967	0.47579	0.25604
660.907	0.02326	0.41967	0.44632	0.26961
661.69	0.02842	0.42936	0.47579	0.27192
662.474	0.03101	0.42382	0.48842	0.26012
663.257	0.02067	0.4349	0.52	0.25637
664.041	0.00904	0.44737	0.49895	0.27479
664.824	0.01163	0.45291	0.48632	0.28858
665.608	0.02067	0.43629	0.49684	0.28737
666.392	0.02972	0.46399	0.51158	0.27645
667.175	0.02326	0.45429	0.55368	0.27976
667.959	0.01292	0.46537	0.53474	0.28373
668.743	0.01163	0.45429	0.51579	0.30778
669.527	0.02842	0.47784	0.55158	0.3091
670.311	0.02326	0.47784	0.52632	0.29112
671.095	0.02842	0.47645	0.54105	0.28064
671.879	0.03101	0.47784	0.57684	0.30921
672.663	0.02067	0.50139	0.58526	0.33414
673.448	0.02196	0.50277	0.57474	0.33569
674.232	0.03101	0.51801	0.61895	0.3005
675.016	0.02455	0.51939	0.61684	0.28759
675.801	0.01421	0.51939	0.63368	0.3112
676.585	0.01809	0.53878	0.63579	0.35356
677.369	0.02326	0.54848	0.64	0.35907
678.154	0.02584	0.55402	0.64842	0.33381
678.938	0.02196	0.56233	0.68421	0.31693
679.723	0.02196	0.55956	0.65895	0.33072
680.508	0.02196	0.58449	0.66316	0.3508
681.292	0.02067	0.58033	0.65684	0.34407
682.077	0.02584	0.58449	0.68211	0.32565
682.862	0.02842	0.60803	0.70947	0.30347
683.647	0.02713	0.61219	0.71368	0.31009
684.432	0.02455	0.61634	0.70316	0.32796
685.217	0.02972	0.6205	0.70737	0.35102
686.002	0.02326	0.62327	0.70526	0.33723
686.787	0.03618	0.59834	0.70316	0.33039
687.572	0.02455	0.61357	0.73053	0.32124
688.357	0.02842	0.63158	0.70947	0.33227
689.143	0.03618	0.62188	0.72842	0.33734
689.928	0.03101	0.63435	0.73895	0.32521
690.713	0.02584	0.61357	0.74947	0.29608
691.499	0.02067	0.62327	0.75368	0.29818
692.284	0.0323	0.61496	0.74947	0.32929
693.07	0.02842	0.63019	0.76	0.34771
693.855	0.03747	0.62465	0.74947	0.33238
694.641	0.03876	0.61219	0.77474	0.32388
695.426	0.03618	0.61219	0.77895	0.33348
696.212	0.03747	0.60111	0.76632	0.35863
696.998	0.03488	0.59695	0.75579	0.36624
697.784	0.0491	0.59557	0.75789	0.34385
698.569	0.04522	0.58864	0.77684	0.3166
699.355	0.03747	0.5651	0.80632	0.31903
700.141	0.03876	0.56648	0.78947	0.35477
700.927	0.0478	0.58172	0.77684	0.35985
701.713	0.05943	0.5554	0.76421	0.35609
702.5	0.0491	0.5554	0.82316	0.34098
703.286	0.05556	0.53463	0.82316	0.34087
704.072	0.0491	0.53601	0.83789	0.34992
704.858	0.0478	0.53463	0.79158	0.37816
705.644	0.05556	0.53878	0.81474	0.40099
706.431	0.05943	0.52216	0.81053	0.4021
707.217	0.06202	0.51385	0.82526	0.39868
708.004	0.05556	0.51385	0.79158	0.40651
708.79	0.05685	0.50416	0.81684	0.4321
709.577	0.07881	0.48753	0.80421	0.43629
710.363	0.07623	0.49169	0.78105	0.42085
711.15	0.07752	0.47922	0.81053	0.40783
711.937	0.06848	0.45845	0.81263	0.42978
712.723	0.06718	0.45706	0.80421	0.44302
713.51	0.08915	0.44598	0.79579	0.43894
714.297	0.09432	0.44321	0.79158	0.44049
715.084	0.09948	0.42936	0.81263	0.44865
715.871	0.09044	0.42521	0.79158	0.46674
716.658	0.09948	0.4072	0.80211	0.4674
717.445	0.10724	0.41274	0.77474	0.46928
718.232	0.12016	0.39889	0.80632	0.46277
719.019	0.11757	0.37258	0.77895	0.46012
719.806	0.11757	0.37258	0.78737	0.477
720.594	0.12016	0.38089	0.79368	0.50325
721.381	0.13953	0.36842	0.75368	0.51076
722.168	0.15633	0.36427	0.73895	0.48285
722.956	0.15633	0.3518	0.74737	0.4695
723.743	0.15891	0.34765	0.74316	0.47435
724.531	0.14858	0.34211	0.71789	0.50083
725.318	0.17829	0.33795	0.72842	0.4973
726.106	0.19767	0.34488	0.68632	0.47479
726.893	0.20801	0.32687	0.69684	0.43508
727.681	0.19509	0.31994	0.66105	0.44953
728.469	0.21318	0.3144	0.67368	0.47237
729.257	0.23127	0.31856	0.64842	0.47512
730.044	0.25323	0.31302	0.60842	0.44578
730.832	0.26357	0.30194	0.63789	0.42471
731.62	0.27519	0.30055	0.61053	0.4257
732.408	0.2907	0.29086	0.61684	0.43045
733.196	0.29845	0.30609	0.62105	0.4289
733.984	0.32687	0.30055	0.57684	0.41633
734.772	0.33979	0.28809	0.56	0.39338
735.56	0.34625	0.29224	0.55158	0.39195
736.349	0.37209	0.29086	0.57474	0.40805
737.137	0.38243	0.29086	0.53263	0.40684
737.925	0.40439	0.30748	0.52211	0.38125
738.714	0.44574	0.28532	0.52842	0.35885
739.502	0.45866	0.2867	0.50316	0.36547
740.29	0.47158	0.29086	0.50316	0.37595
741.079	0.49871	0.29501	0.51158	0.37022
741.867	0.54393	0.30609	0.46316	0.33403
742.656	0.55685	0.29778	0.46526	0.30932
743.445	0.58656	0.28532	0.44842	0.32443
744.233	0.59948	0.28116	0.45263	0.34562
745.022	0.63695	0.2867	0.42526	0.34275
745.811	0.6615	0.2964	0.41684	0.31495
746.6	0.69638	0.27839	0.40421	0.29972
747.388	0.70543	0.29086	0.42105	0.28869
748.177	0.72868	0.27008	0.41263	0.29145
748.966	0.76873	0.28393	0.37053	0.29719
749.755	0.7907	0.30194	0.39158	0.29035
750.544	0.82558	0.27701	0.37474	0.26663
751.333	0.84238	0.26731	0.36421	0.2535
752.123	0.84496	0.25623	0.33263	0.26486
752.912	0.86693	0.26316	0.32842	0.26586
753.701	0.8863	0.25623	0.30526	0.26608
754.49	0.90439	0.26454	0.30947	0.25648
755.28	0.93023	0.24792	0.29053	0.24038
756.069	0.94315	0.24931	0.28211	0.23034
756.858	0.99354	0.24238	0.28211	0.23331
757.648	0.98579	0.26039	0.26737	0.22526
758.437	0.98579	0.24515	0.26105	0.1904
759.227	0.99096	0.23407	0.25895	0.17363
760.016	0.99096	0.22992	0.23789	0.18886
760.806	1	0.23823	0.24842	0.21611
761.596	0.98191	0.22853	0.22316	0.22074
762.385	0.99483	0.22438	0.22737	0.1893
763.175	0.98837	0.20083	0.19789	0.16646
763.965	0.98062	0.19806	0.2	0.15665
764.755	0.97933	0.19391	0.20211	0.16922
765.545	0.94961	0.20499	0.18526	0.16315
766.335	0.95607	0.18837	0.18316	0.15102
767.125	0.92636	0.18283	0.18737	0.12929
767.915	0.89018	0.17175	0.17684	0.14186
768.705	0.86822	0.15789	0.16	0.16216
769.495	0.84884	0.15928	0.14105	0.16481
770.285	0.84496	0.16759	0.13474	0.13348
771.075	0.84367	0.15512	0.14105	0.10006
771.865	0.78682	0.14543	0.13474	0.09355
772.656	0.75969	0.1385	0.13263	0.11473
773.446	0.73127	0.14404	0.12842	0.13249
774.236	0.68475	0.14404	0.11368	0.11837
775.027	0.66279	0.12881	0.12	0.09597
775.817	0.63566	0.11357	0.12	0.09145
776.608	0.60336	0.11634	0.11579	0.09961
777.398	0.57752	0.10526	0.10947	0.10855
778.189	0.55426	0.1108	0.10105	0.10281
778.98	0.53488	0.10942	0.09053	0.08229
779.77	0.4845	0.09834	0.09684	0.07954
780.561	0.45736	0.07895	0.08632	0.10502
781.352	0.41473	0.09141	0.07789	0.11594
782.143	0.42248	0.09141	0.09263	0.08307
782.933	0.39406	0.07756	0.07158	0.06828
783.724	0.36951	0.07479	0.08421	0.06663
784.515	0.35013	0.07756	0.08211	0.09211
785.306	0.323	0.06233	0.07368	0.10039
786.097	0.29974	0.06233	0.06737	0.09994
786.888	0.28036	0.0651	0.06526	0.07766
787.68	0.27778	0.05402	0.05684	0.07645
788.471	0.26227	0.05263	0.06105	0.08638
789.262	0.23385	0.05817	0.06105	0.08671
790.053	0.21964	0.06094	0.04211	0.07402
790.844	0.22351	0.05679	0.04842	0.0492
791.636	0.21059	0.0554	0.06105	0.05141
792.427	0.19509	0.04017	0.06737	0.07479
793.218	0.17829	0.04571	0.05263	0.09068
794.01	0.15891	0.05263	0.05474	0.07854
794.801	0.16021	0.04294	0.04211	0.05626
795.593	0.14987	0.03878	0.05474	0.04578
796.384	0.14729	0.03601	0.04632	0.06321
797.176	0.13953	0.03463	0.06316	0.08108
797.968	0.12016	0.04155	0.03579	0.08097
798.759	0.12403	0.05125	0.04	0.05185
799.551	0.11886	0.03463	0.05053	0.04611
800.343	0.1124	0.03186	0.05263	0.06288
801.135	0.10207	0.01939	0.05895	0.08649
801.927	0.10594	0.03324	0.04842	0.07523
802.719	0.09948	0.04432	0.02526	0.05516
803.51	0.0969	0.0277	0.03368	0.04269
804.302	0.08398	0.01524	0.04842	0.05394
805.094	0.07494	0.02216	0.05474	0.06509
805.887	0.07881	0.03324	0.03158	0.06409
806.679	0.07106	0.0374	0.02316	0.03817
807.471	0.06977	0.02216	0.03368	0.02923
808.263	0.06072	0.02355	0.04632	0.03905
809.055	0.06718	0.03186	0.05263	0.07038
809.847	0.05814	0.0277	0.04	0.07292
810.64	0.06072	0.02632	0.05053	0.06409
811.432	0.05426	0.0277	0.02947	0.04479
812.225	0.05168	0.01108	0.03579	0.05924
813.017	0.0491	0.01247	0.03579	0.06718
813.809	0.04651	0.02632	0.03579	0.06906
814.602	0.0491	0.03186	0.02947	0.05008
815.394	0.04393	0.02493	0.02526	0.04291
816.187	0.04005	0.01939	0.03158	0.03751
816.98	0.03618	0.01108	0.04421	0.05108
817.772	0.03618	0.02493	0.03789	0.06806
818.565	0.0478	0.03463	0.03789	0.0599
819.358	0.03488	0.02493	0.04421	0.04622
820.151	0.03618	0.02493	0.03579	0.03519
820.943	0.03488	0.01662	0.04211	0.05295
821.736	0.03359	0.01385	0.04	0.06045
822.529	0.03747	0.02909	0.02316	0.06442
823.322	0.0323	0.03047	0.04	0.03949
824.115	0.0323	0.01801	0.02947	0.03696
824.908	0.02326	0.01385	0.03158	0.0578
825.701	0.02713	0.0277	0.02947	0.06994
826.494	0.03876	0.02355	0.03579	0.0578
827.287	0.03359	0.0277	0.03579	0.03486
828.081	0.02713	0.01662	0.03158	0.04026
828.874	0.01809	0.01524	0.03579	0.05505
829.667	0.02713	0.01939	0.03579	0.06828
830.46	0.03101	0.02355	0.03368	0.05692
831.254	0.03618	0.02078	0.02316	0.04214
832.047	0.02842	0.01801	0.02737	0.03287
832.84	0.01938	0.01524	0.03579	0.03861
833.634	0.0168	0.01662	0.02526	0.06288
834.427	0.01809	0.01939	0.03158	0.06718
835.221	0.02972	0.02078	0.02105	0.05339
836.014	0.02972	0.01662	0.03789	0.03365
836.808	0.02067	0.01524	0.03368	0.04622
837.602	0.0168	0.01108	0.03579	0.06354
838.395	0.02067	0.01662	0.02737	0.06718
839.189	0.03101	0.01939	0.02737	0.04699
839.983	0.02455	0.01662	0.02526	0.04236
840.776	0.01938	0.0097	0.04	0.0545
841.57	0.00646	0.01385	0.03158	0.06994
842.364	0.01163	0.01108	0.02947	0.06189
843.158	0.02326	0.02216	0.01474	0.05494
843.952	0.02584	0.02216	0.03158	0.05494
844.746	0.01809	0.01108	0.02737	0.06464
845.54	0.01292	0.01524	0.03579	0.06663
846.334	0.01292	0.02078	0.01263	0.06663
847.128	0.01938	0.01662	0.01263	0.05516
847.922	0.02455	0.02078	0.01895	0.04887
848.716	0.02584	0.01662	0.01895	0.04964
849.51	0.0155	0.01662	0.04	0.07204
850.305	0.00775	0.00831	0.03789	0.07457
851.099	0.02196	0.02078	0.01684	0.06784
851.893	0.01938	0.01524	0.02105	0.04942
852.687	0.02196	0.00416	0.02526	0.04964
853.482	0.01292	0.01247	0.02947	0.05924
854.276	0.01421	0.01385	0.03368	0.06873
855.071	0.02584	0.01524	0.01263	0.06376
855.865	0.02326	0.01939	0.02526	0.04203
856.66	0.0155	0.01524	0.02737	0.03762
857.454	0.01292	0.01247	0.02737	0.04644
858.249	0.01034	0.01662	0.04421	0.05339
859.043	0.02067	0.01939	0.03579	0.04479
859.838	0.01938	0.02078	0.03158	0.04313
860.633	0.0155	0.01385	0.02105	0.04655
861.427	0.0168	0.01108	0.04	0.06464
862.222	0.01421	0.0097	0.04	0.07005
863.017	0.02584	0.01662	0.02737	0.05582
863.812	0.0168	0.02493	0.01263	0.03718
864.607	0.01938	0.01247	0.02316	0.03155
865.401	0.01938	0.00693	0.02947	0.03894
866.196	0.01163	0.01662	0.03579	0.04611
866.991	0.01938	0.02216	0.02947	0.05637
867.786	0.02196	0.02078	0.01895	0.04523
868.581	0.02584	0.01247	0.02316	0.05119
869.376	0.01163	0.0097	0.03579	0.0588
870.172	0.01292	0.01247	0.02316	0.07501
870.967	0.03101	0.02493	0.02316	0.06917
871.762	0.02067	0.01662	0.02105	0.05968
872.557	0.02455	0.01247	0.03368	0.04115
873.352	0.0155	0.00693	0.02526	0.04876
874.148	0.01163	0.01385	0.02947	0.05604
874.943	0.02196	0.01524	0.03368	0.05681
875.738	0.02455	0.03324	0.01684	0.03806
876.534	0.02196	0.02216	0.02737	0.04093
877.329	0.01163	0.00139	0.02947	0.05085
878.124	0.01034	0.01385	0.02737	0.06122
878.92	0.0155	0.02216	0.03579	0.04721
879.715	0.02584	0.03047	0.02105	0.03971
880.511	0.02196	0.01662	0.02526	0.03883
881.307	0.01034	0.00554	0.02316	0.04964
882.102	0.01938	0.01524	0.02105	0.06111
882.898	0.01809	0.01524	0.02316	0.06067
883.693	0.02067	0.02078	0.02947	0.04479
884.489	0.01938	0.02632	0.03158	0.04137
885.285	0.01809	0.0097	0.02737	0.04799
886.081	0.01163	0.00554	0.02947	0.05814
886.876	0.01421	0.01524	0.03579	0.06464
887.672	0.02455	0.02493	0.01684	0.05538
888.468	0.03101	0.02355	0.01474	0.03409
889.264	0.01421	0.01385	0.02316	0.03188
890.06	0.00646	0.01108	0.03368	0.0471
890.856	0.01421	0.01108	0.02737	0.04997
891.652	0.02067	0.02355	0.02737	0.03982
892.448	0.02455	0.02216	0.03789	0.0374
893.244	0.01809	0.01939	0.03789	0.04799
894.04	0.01292	0.01108	0.03789	0.06851
894.836	0.01809	0.01108	0.03789	0.07325
895.632	0.0155	0.01524	0.02316	0.05472
896.429	0.02326	0.02493	0.00842	0.03287
897.225	0.01938	0.01939	0.03368	0.03287
898.021	0.01163	0.00554	0.02105	0.05703
898.817	0.00904	0.01524	0.02737	0.06597
899.614	0.02326	0.02216	0.02316	0.0471
900.41	0.02455	0.01662	0.01263	0.02846
901.206	0.01809	0.01108	0.04	0.03265
902.003	0.01163	0.00831	0.03158	0.05593
902.799	0.01163	0.01939	0.02737	0.05681
903.596	0.01421	0.02078	0.02526	0.04534
904.392	0.02067	0.01385	0.01053	0.04424
905.189	0.02584	0.01108	0.02737	0.05262
905.985	0.02326	0.01108	0.03368	0.06884
906.782	0.01034	0.01247	0.04421	0.06145
907.579	0.02067	0.01662	0.01684	0.05218
908.375	0.02067	0.01801	0.01895	0.03309
909.172	0.02584	0.01662	0.00842	0.04015
909.969	0.0168	0.01385	0.03368	0.05549
910.765	0.01292	0.01247	0.04211	0.06839
911.562	0.0168	0.01108	0.02526	0.06133
912.359	0.02196	0.01939	0.01053	0.04854
913.156	0.02196	0.01939	0.02737	0.04876
913.953	0.02067	0	0.02105	0.0599
914.75	0.01163	0.00831	0.03368	0.05163
915.547	0.00904	0.01524	0.02737	0.05152
916.344	0.02326	0.02216	0.02316	0.04004
917.141	0.0155	0.01662	0.02526	0.03938
917.938	0.0155	0.01108	0.02105	0.04523
918.735	0.00775	0.00554	0.03158	0.06233
919.532	0.0168	0.01385	0.03368	0.05604
920.329	0.02067	0.01801	0.02947	0.03298
921.126	0.02584	0.01801	0.02105	0.03354
921.923	0.02196	0.01801	0.02526	0.04986
922.72	0.01034	0.00831	0.02316	0.07325
923.518	0.02067	0.02216	0.03789	0.05494
924.315	0.02326	0.02355	0.02105	0.04335
925.112	0.02067	0.02078	0.01895	0.02614
925.909	0.02196	0.01524	0.03579	0.04368
926.707	0.00775	0.00693	0.03579	0.0631
927.504	0.01034	0.02493	0.03789	0.06895
928.301	0.02067	0.02355	0.03368	0.04732
929.099	0.02196	0.01524	0.02316	0.03817
929.896	0.02584	0.00831	0.02105	0.05052
930.694	0.01292	0.00554	0.01895	0.05891
931.491	0.01034	0.01524	0.03158	0.0588
932.289	0.02196	0.01662	0.02105	0.04732
933.086	0.02196	0.02078	0.01895	0.0289
933.884	0.0168	0.01108	0.02737	0.03243
934.682	0.00646	0.00831	0.04	0.04346
935.479	0.0168	0.02078	0.02316	0.05196
936.277	0.02326	0.01524	0.02737	0.04269
937.075	0.02326	0.02632	0.03368	0.03607
937.872	0.02455	0.01524	0.02316	0.03971
938.67	0.01034	0.00831	0.01895	0.04512
939.468	0.01163	0.0097	0.03579	0.05174
940.266	0.02713	0.02216	0.01684	0.04413
941.064	0.02067	0.02909	0.02947	0.04104
941.862	0.01938	0.01247	0.02526	0.05196
942.66	0.0168	0.00416	0.02105	0.06332
943.457	0.00646	0.0097	0.02947	0.06045
944.255	0.01292	0.01801	0.02316	0.04622
945.053	0.02584	0.02216	0.02526	0.04049
945.851	0.01938	0.01385	0.03789	0.04854
946.649	0.00517	0.00693	0.02947	0.06376
947.447	0.01034	0.00693	0.02526	0.06663
948.246	0.02326	0.01385	0.03579	0.04799
949.044	0.02842	0.03047	0.00842	0.03376
949.842	0.01809	0.01939	0.03368	0.0342
950.64	0.00517	0.00554	0.02737	0.04269
951.438	0.00775	0.01385	0.03579	0.05968
952.236	0.0168	0.01385	0.02105	0.05725
953.035	0.01938	0.02632	0.02737	0.05472
953.833	0.03101	0.01801	0.02105	0.06597
954.631	0.00775	0.01385	0.02947	0.07523
955.43	0	0.00277	0.03579	0.0781
956.228	0.0155	0.00554	0.02947	0.05273
957.026	0.02326	0.02078	0.02105	0.03497
957.825	0.02584	0.02078	0.02105	0.02008
958.623	0.01421	0.00277	0.03158	0.04225
959.422	0.00646	0.00693	0.03158	0.05361
960.22	0.01292	0.01247	0.03368	0.04887
961.019	0.01809	0.01801	0.02316	0.03155
961.817	0.02713	0.01801	0.01263	0.04247
962.616	0.02067	0.0097	0.02105	0.05284
963.414	0.01421	0.01108	0.03789	0.06884
964.213	0.00388	0.00831	0.02526	0.05339
965.012	0.02196	0.01385	0.01895	0.05041
965.81	0.02455	0.01247	0.01684	0.03927
966.609	0.01938	0.01524	0.02105	0.06012
967.408	0.01292	0.00831	0.03579	0.06012
968.206	0.00904	0.01247	0.02316	0.05792
969.005	0.01809	0.01662	0.01895	0.04159
969.804	0.01938	0.02632	0.02316	0.03453
970.603	0.02067	0.01247	0.02737	0.04038
971.401	0.01292	0.01524	0.02105	0.05769
972.2	0.01034	0.00693	0.03579	0.06475
972.999	0.01809	0.01524	0.01684	0.0524
973.798	0.02067	0.01524	0.01053	0.03696
974.597	0.02067	0.01108	0.01895	0.04346
975.396	0.01938	0.00693	0.04421	0.0471
976.195	0.00904	0.00831	0.02526	0.04379
976.994	0.01292	0.01385	0.02947	0.02361
977.793	0.01938	0.01801	0.01895	0.02394
978.592	0.0168	0.01939	0.02105	0.0364
979.391	0.01034	0.00831	0.03158	0.05946
980.19	0.0168	0.0097	0.02105	0.06001
980.989	0.01809	0.01524	0.02737	0.04688
981.788	0.02067	0.01939	0.02105	0.03067
982.588	0.02455	0.01108	0.00842	0.03828
983.387	0.00904	0.01385	0.02316	0.04732
984.186	0.01809	0.00693	0.03579	0.06266
984.985	0.0168	0.01524	0.03579	0.04986
985.785	0.01421	0.01662	0.02105	0.03596
986.584	0.01938	0.01108	0.02737	0.03773
987.383	0.01421	0.00831	0.03368	0.06067
988.182	0.01421	0.00416	0.03789	0.06067
988.982	0.0155	0.01801	0.03158	0.04755
989.781	0.02455	0.02493	0.00842	0.04104
990.581	0.01163	0.01939	0	0.04964
991.38	0.02067	0.01524	0.01474	0.05758
992.179	0.01421	0.00416	0.04842	0.05747
992.979	0.01421	0.01385	0.03789	0.04611
993.778	0.02326	0.02493	0.02105	0.03276
994.578	0.02842	0.01524	0.02737	0.03519
995.377	0.00904	0.00554	0.02526	0.04203
996.177	0.01292	0.01247	0.03368	0.04931
996.976	0.0155	0.01524	0.02316	0.03971
997.776	0.01938	0.02078	0.03579	0.0353
998.576	0.02196	0.01939	0.01053	0.04567
999.375	0.01163	0.00693	0.01053	0.06133
1000.17	0.01034	0.01247	0.02947	0.05141
1000.98	0.01163	0.00139	0.02947	0.04181
1001.77	0.01938	0.01247	0.02947	0.03078
1002.57	0.02455	0.02632	0.02316	0.04203
1003.37	0.01292	0.01108	0.01684	0.04909
1004.17	0.00646	0	0.02737	0.07181
1004.97	0.00646	0.01385	0.03158	0.06498
1005.77	0.02067	0.01801	0.02947	0.0353
1006.57	0.02326	0.01801	0.01053	0.02085
1007.37	0.01292	0.01385	0.00842	0.04302
1008.17	0.01163	0.01108	0.02737	0.06762
1008.97	0.00258	0.01524	0.03158	0.04721
1009.77	0.02196	0.01108	0.01053	0.01544
1010.57	0.02842	0.01801	0.02316	0.00894
1011.37	0.01421	0.02078	0.04211	0.04015
1012.17	0.00258	0.00693	0.02737	0.06862
1012.97	0.00646	0	0.02737	0.0759
1013.77	0.00904	0.01524	0.02947	0.05758
1014.57	0.03101	0.01524	0.01684	0.03718
1015.37	0.02326	0.0097	0.02316	0.04214
1016.17	0.01292	0.00831	0.01263	0.05769
1016.97	0.01163	0.01524	0.03579	0.0599
1017.77	0.01163	0.01108	0.02316	0.03155
1018.57	0.02584	0.01524	0.01263	0.02052
1019.37	0.02455	0.01524	0.02105	0.02835
1020.17	0.0168	0.01524	0.02526	0.05361
1020.97	0.01034	0.00277	0.03579	0.05262
1021.77	0.02326	0.01385	0.02526	0.04082
1022.57	0.02067	0.02355	0.00632	0.03718
1023.37	0.02196	0.01108	0.02105	0.04313
1024.17	0.01809	0.00693	0.03368	0.04247
1024.97	0.00904	0.00277	0.02526	0.05229
1025.78	0.00904	0.01108	0.02526	0.04104
1026.58	0.02455	0.02493	0.02105	0.03111
1027.38	0.02455	0.02216	0.00211	0.0257
1028.18	0.00904	0.00831	0.01895	0.05604
1028.98	0.00646	0.0097	0.02947	0.05968
1029.78	0.00775	0.01524	0.02947	0.04788
1030.58	0.01938	0.01385	0.01895	0.02637
1031.38	0.0155	0.01524	0.02316	0.03806
1032.18	0.0155	0.00693	0.02737	0.05913
1032.98	0.01163	0.01385	0.04	0.0652
1033.78	0.0168	0.01108	0.03158	0.05714
1034.58	0.01034	0.01801	0.02737	0.03707
1035.38	0.0168	0.01939	0.01684	0.02857
1036.18	0.01421	0.01108	0.01474	0.0396
1036.98	0.01034	0.00831	0.03368	0.05803
1037.78	0.01938	0.01385	0.02947	0.05119
1038.58	0.0168	0.01385	0.02316	0.03519
1039.38	0.02196	0.01385	0.02316	0.03177
1040.18	0.01292	0.01108	0.01895	0.04192
1040.98	0.0168	0.00831	0.02105	0.05174
1041.79	0.01938	0.01247	0.03368	0.05174
1042.59	0.0155	0.01662	0.02947	0.03927
1043.39	0.01292	0.02216	0.01895	0.03938
1044.19	0.0155	0.01108	0.01895	0.0631
1044.99	0.01421	0.00277	0.02526	0.07435
1045.79	0.00904	0.00831	0.03368	0.061
1046.59	0.01163	0.01247	0.02526	0.04346
1047.39	0.01938	0.02078	0.02526	0.03751
1048.19	0.01163	0.0097	0.01474	0.04203
1048.99	0.0168	0.00831	0.02105	0.05626
1049.79	0.0155	0.00139	0.02947	0.05637
1050.59	0.02196	0.01385	0.02316	0.04313
1051.39	0.0155	0.02493	0.02316	0.02317
1052.19	0.01163	0.0097	0.02526	0.02802
1053	0.00775	0.01385	0.03158	0.03938
1053.8	0.01421	0.00554	0.02947	0.05472
1054.6	0.01809	0.01247	0.01895	0.04104
1055.4	0.02584	0.01801	0.02947	0.03177
1056.2	0.02067	0.00831	0.03158	0.04732
1057	0.01163	0.00139	0.02737	0.07093
1057.8	0.01421	0.00277	0.03368	0.06398
1058.6	0.01809	0.01385	0.02737	0.03806
1059.4	0.03101	0.02632	0.01895	0.03001
1060.2	0.0168	0.00831	0.00421	0.04534
1061.01	0.01421	0.0097	0.01474	0.05979
1061.81	0.00517	0.00554	0.02737	0.04942
1062.61	0.01292	0.01108	0.02947	0.03696
1063.41	0.02067	0.01939	0.01474	0.02769
1064.21	0.0168	0.01662	0.02947	0.04512
1065.01	0.01163	0.01108	0.03368	0.06343
1065.81	0.01421	0	0.02316	0.06685
1066.61	0.0155	0.01662	0.02316	0.04291
1067.41	0.02067	0.0097	0.01684	0.0342
1068.22	0.0155	0.02216	0.02526	0.04203
1069.02	0.01163	0.01108	0.01474	0.04567
1069.82	0.00517	0.00139	0.02526	0.04677
1070.62	0.00775	0.00693	0.01895	0.05174
1071.42	0.01809	0.01247	0.02526	0.04391
1072.22	0.01809	0.01801	0.01263	0.03861
1073.02	0.01292	0.0097	0.05053	0.05041
1073.82	0.00904	0.00554	0.02737	0.05935
1074.63	0.01809	0.00139	0.03368	0.04192
1075.43	0.0155	0.01524	0.01684	0.02449
1076.23	0.02584	0.01801	0.01263	0.0342
1077.03	0.0155	0.0097	0.02737	0.05361
1077.83	0.00388	0.00416	0.02105	0.06409
1078.63	0.00775	0.00554	0.02526	0.0406
1079.43	0.00775	0.01801	0.02316	0.01379
1080.23	0.02455	0.01385	0.01053	0.02008
1081.04	0.01292	0.01939	0.01895	0.05251
1081.84	0.01034	0.0097	0.03368	0.06762
1082.64	0.01163	0.00693	0.02105	0.05957
1083.44	0.01421	0.01108	0.02737	0.04038
1084.24	0.01809	0.01939	0.02105	0.02659
1085.04	0.02196	0.01939	0.02526	0.03773
1085.85	0.01034	0.00831	0.02316	0.05538
1086.65	0.00388	0.00831	0.02526	0.05714
1087.45	0.0168	0.01108	0.02737	0.04038
1088.25	0.01809	0.02078	0.01895	0.03817
1089.05	0.02455	0.01524	0.02316	0.04953
1089.85	0.01034	0.00554	0.01895	0.05836
1090.65	0.0155	0.0097	0.02105	0.05361
1091.46	0.0168	0.01524	0.02947	0.04368
1092.26	0.01938	0.01662	0.01474	0.0278
1093.06	0.02196	0.01662	0.01895	0.02912
1093.86	0.01163	0.00831	0.01684	0.04501
1094.66	0.00775	0.00554	0.02526	0.04755
1095.46	0.01163	0.00831	0.03368	0.0214
1096.27	0.0155	0.02078	0.01895	0.01059
1097.07	0.00904	0.01247	0.00842	0.03232
1097.87	0.0168	0.01247	0.01895	0.05516
1098.67	0.00775	0.00831	0.03158	0.05008
1099.47	0.01938	0.00831	0.02526	0.02526
1100.27	0.02584	0.02078	0.02316	0.02261
1101.08	0.02326	0.01385	0.00842	0.03971
1101.88	0.00775	0.01385	0.02316	0.062
1102.68	0.00646	0.00693	0.01895	0.06277
1103.48	0.01421	0.0097	0.04421	0.04512
1104.28	0.01421	0.01801	0.01684	0.03012
1105.09	0.0168	0.0097	0.02526	0.04335
1105.89	0.00904	0.01247	0.02526	0.05714
1106.69	0.00775	0.00139	0.02316	0.06431
1107.49	0.01421	0.00831	0.03158	0.0396
1108.29	0.02326	0.02078	0.02947	0.03795
1109.09	0.01938	0.02216	0.01895	0.04457

## Sheet: Fig. 2b
Bias voltage (V)	current (μA)-in darkness	Bias voltage (V)	current (μA)-under illumination
-0.792	-0.95833	-0.792	-0.84564
-0.774	-0.92387	-0.774	-0.81025
-0.756	-0.90431	-0.756	-0.79721
-0.738	-0.88103	-0.738	-0.73854
-0.72	-0.85775	-0.72	-0.72829
-0.702	-0.84285	-0.702	-0.66683
-0.684	-0.81956	-0.684	-0.60908
-0.666	-0.79069	-0.666	-0.5858
-0.648	-0.76089	-0.648	-0.57928
-0.63	-0.74878	-0.63	-0.55227
-0.612	-0.74226	-0.612	-0.51316
-0.594	-0.71339	-0.594	-0.50757
-0.576	-0.70501	-0.576	-0.46846
-0.558	-0.65845	-0.558	-0.43493
-0.54	-0.64727	-0.54	-0.45076
-0.522	-0.63516	-0.522	-0.40047
-0.504	-0.63144	-0.504	-0.37346
-0.486	-0.58766	-0.486	-0.34925
-0.468	-0.56438	-0.468	-0.33807
-0.45	-0.52899	-0.45	-0.30454
-0.432	-0.52899	-0.432	-0.28871
-0.414	-0.46752	-0.414	-0.25611
-0.396	-0.461	-0.396	-0.25053
-0.378	-0.44238	-0.378	-0.24587
-0.36	-0.42375	-0.36	-0.24028
-0.342	-0.40233	-0.342	-0.20862
-0.324	-0.40699	-0.324	-0.1844
-0.306	-0.35111	-0.306	-0.17509
-0.288	-0.35577	-0.288	-0.15367
-0.27	-0.31851	-0.27	-0.14994
-0.252	-0.29616	-0.252	-0.14529
-0.234	-0.26263	-0.234	-0.13225
-0.216	-0.24121	-0.216	-0.12945
-0.198	-0.22631	-0.198	-0.1248
-0.18	-0.20117	-0.18	-0.1099
-0.162	-0.2021	-0.162	-0.07451
-0.144	-0.15367	-0.144	-0.03912
-0.126	-0.13039	-0.126	-0.04936
-0.108	-0.08196	-0.108	-0.03632
-0.09	-0.08475	-0.09	-0.0326
-0.072	-0.05029	-0.072	-0.01397
-0.054	-0.06054	-0.054	-0.01024
-0.036	-0.01304	-0.036	0.00931
-0.018	0.01956	-0.018	0.02142
0	0.02421	0	0.0298
0.018	0.05774	0.018	0.03912
0.036	0.07451	0.036	0.0475
0.054	0.10431	0.054	0.06612
0.072	0.122	0.072	0.06054
0.09	0.14622	0.09	0.08475
0.108	0.17043	0.108	0.09965
0.126	0.16391	0.126	0.10151
0.144	0.22911	0.144	0.10617
0.162	0.22631	0.162	0.12666
0.18	0.23656	0.18	0.15181
0.198	0.27567	0.198	0.13039
0.216	0.29989	0.216	0.17695
0.234	0.33714	0.234	0.18533
0.252	0.33621	0.252	0.16578
0.27	0.37625	0.27	0.19185
0.288	0.38277	0.288	0.19092
0.306	0.41444	0.306	0.1993
0.324	0.40513	0.324	0.23097
0.342	0.45262	0.342	0.23935
0.36	0.46194	0.36	0.25611
0.378	0.48894	0.378	0.2645
0.396	0.51782	0.396	0.2766
0.414	0.55879	0.414	0.29802
0.432	0.55879	0.432	0.32038
0.45	0.58115	0.45	0.34552
0.468	0.5858	0.468	0.31944
0.486	0.6333	0.486	0.3539
0.504	0.64913	0.504	0.37625
0.522	0.678	0.522	0.39302
0.54	0.69477	0.54	0.4163
0.558	0.72178	0.558	0.42561
0.576	0.74878	0.576	0.44331
0.594	0.77579	0.594	0.47591
0.612	0.78883	0.612	0.49826
0.63	0.80094	0.63	0.51875
0.648	0.85309	0.648	0.53458
0.666	0.85868	0.666	0.57742
0.684	0.88476	0.684	0.59791
0.702	0.9127	0.702	0.63237
0.72	0.90897	0.72	0.66962
0.738	0.95926	0.738	0.67614
0.756	0.97323	0.756	0.71991
0.774	1.00676	0.774	0.75065
0.792	1.02818	0.792	0.77393
--	--	--	--
--	--	--	--
--	--	--	--
--	--	--	--
--	--	--	--
--	--	--	--
--	--	--	--
--	--	--	--
--	--	--	--
--	--	--	--
--	--	--	--
--	--	--	--
--	--	--	--
--	--	--	--
--	--	--	--
--	--	--	--
--	--	--	--
--	--	--	--
--	--	--	--
--	--	--	--
--	--	--	--
--	--	--	--
--	--	--	--
--	--	--	--
--	--	--	--
--	--	--	--
--	--	--	--
--	--	--	--
--	--	--	--
--	--	--	--
--	--	--	--
--	--	--	--
--	--	--	--
--	--	--	--
--	--	--	--
--	--	--	--
--	--	--	--
--	--	--	--
--	--

## Sheet: Fig. 2c
Bias voltage (V)	Responsivity (mA/W)
-1.098	-20.5276
-1.08	-18.9169
-1.062	-17.1035
-1.044	-15.0399
-1.026	-12.9639
-1.008	-11.2945
-0.99	-9.84767
-0.972	-8.27157
-0.954	-6.11314
-0.936	-4.04675
-0.918	-2.29277
-0.9	-1.17763
-0.882	0.30778
-0.864	1.98878
-0.846	3.18741
-0.828	4.02375
-0.81	5.09658
-0.792	6.11698
-0.774	6.62382
-0.756	6.87571
-0.738	7.44214
-0.72	8.46258
-0.702	10.2996
-0.684	11.7026
-0.666	11.7844
-0.648	11.334
-0.63	11.6394
-0.612	12.5138
-0.594	13.0594
-0.576	13.1787
-0.558	12.7034
-0.54	12.6039
-0.522	13.4894
-0.504	14.4432
-0.486	14.1599
-0.468	13.5062
-0.45	13.3494
-0.432	13.3997
-0.414	12.8688
-0.396	12.1385
-0.378	11.305
-0.36	11.2081
-0.342	11.5187
-0.324	11.938
-0.306	11.5404
-0.288	11.0399
-0.27	10.0515
-0.252	8.89951
-0.234	7.58708
-0.216	6.50398
-0.198	5.85784
-0.18	6.08472
-0.162	6.83556
-0.144	6.41613
-0.126	4.86263
-0.108	3.1754
-0.09	2.64688
-0.072	2.57564
-0.054	2.38539
-0.036	1.32226
-0.018	0.28139
0	-0.00681
0.018	-0.71356
0.036	-1.61433
0.054	-2.47025
0.072	-3.31554
0.09	-3.60779
0.108	-3.94507
0.126	-4.7835
0.144	-5.77716
0.162	-6.00982
0.18	-6.20242
0.198	-7.06671
0.216	-7.93545
0.234	-8.87165
0.252	-9.74675
0.27	-10.928
0.288	-11.4464
0.306	-11.6586
0.324	-11.3984
0.342	-11.7482
0.36	-12.2611
0.378	-13.2846
0.396	-14.1851
0.414	-14.6256
0.432	-14.2396
0.45	-14.3381
0.468	-15.214
0.486	-16.1075
0.504	-16.3176
0.522	-16.3727
0.54	-16.6551
0.558	-17.2726
0.576	-17.7
0.594	-17.4465
0.612	-17.1159
0.63	-17.1787
0.648	-17.4993
0.666	-17.2725
0.684	-16.5807
0.702	-15.8154
0.72	-15.3332
0.738	-15.3862
0.756	-15.3819
0.774	-15.0371
0.792	-14.1651
0.81	-13.2904
0.828	-12.6617
0.846	-12.1029
0.864	-11.784
0.882	-11.0603
0.9	-9.51472
0.918	-7.50249
0.936	-6.57663
0.954	-6.07353
0.972	-4.98408
0.99	-3.22091
1.008	-1.76385
1.026	-0.43542
1.044	1.03868
1.062	2.86877
1.08	4.94878
1.098	7.28733
--	--
--	--
--	--
--	--
--	--
--	--
--	--
--	--
--	--
--	--
--	--
--	--
--	--
--	--
--	--
--	--
--	--
--	--
--	--
--	--
--	--
--	--
--	--
--	--
--	--
--	--
--	--
--	--
--	--
--	--
--	--
--	--
--	--
--	--
--	--
--	--
--	--
--	--
--	--

## Sheet: Fig. 3a
	n=1		n=2		n=3		n=4		n=∞
Time (ps)	lg(-△A)	Time (ps)	lg(-△A)	Time (ps)	lg(-△A)	Time (ps)	lg(-△A)	Time (ps)	lg(-△A)
-34.5	7.7e-06	-34.5	8.04e-06	-34.5	4.5e-06	-34.5	0.0007	-34.5	5.35e-07
-33.141	1.85e-05	-33.141	5.88e-06	-33.141	0.0001548	-33.141	0.00179	-33.141	1.82e-06
-31.797	2.6e-06	-31.797	1.92e-05	-31.797	8.19e-05	-31.797	0.000985	-31.797	1.5e-06
-30.421	4.9e-06	-30.421	2.772e-05	-30.421	9.09e-05	-30.421	0.00214	-30.421	4.2e-07
-29.093	4.5e-06	-29.093	7.56e-06	-29.093	0.0002142	-29.093	0.00143	-29.093	1.14e-06
-27.734	7e-07	-27.734	6e-06	-27.734	0.0001629	-27.734	0.000885	-27.734	1.41e-06
-26.357	3.9e-06	-26.357	3.36e-06	-26.357	0.0001053	-26.357	0.00054	-26.357	4e-08
-24.998	3.9e-06	-24.998	5.76e-06	-24.998	0.0001017	-24.998	0.00057	-24.998	1.5e-07
-23.654	4.6e-06	-23.654	1.848e-05	-23.654	9.63e-05	-23.654	0.00165	-23.654	1.26e-06
-22.31	1.4e-06	-22.31	1.08e-06	-22.31	0.0001872	-22.31	0.00172	-22.31	1.115e-06
-20.95	4.3e-06	-20.95	1.104e-05	-20.95	3.06e-05	-20.95	0.00032	-20.95	2e-07
-19.59	2.02e-05	-19.59	1.68e-06	-19.59	0.0001791	-19.59	0.00248	-19.59	1.775e-06
-18.231	2.1e-06	-18.231	1.5e-05	-18.231	0.0001665	-18.231	0.00133	-18.231	5.3e-07
-16.856	7e-07	-16.856	2.34e-05	-16.856	9e-05	-16.856	0.00139	-16.856	1.19e-06
-15.495	1.63e-05	-15.495	1.44e-06	-15.495	0.0001413	-15.495	0.00103	-15.495	7.35e-07
-14.136	4.8e-06	-14.136	6.36e-06	-14.136	0.0001242	-14.136	0.00178	-14.136	9.2e-07
-12.793	1.66e-05	-12.793	1.272e-05	-12.793	0.0002079	-12.793	0.00144	-12.793	5.9e-07
-11.432	1.14e-05	-11.432	1.476e-05	-11.432	0.0001854	-11.432	0.00152	-11.432	9.65e-07
-10.057	2.88e-05	-10.057	9.84e-06	-10.057	0.000153	-10.057	0.00092	-10.057	7.55e-07
-8.681	3.5e-06	-8.681	1.56e-06	-8.681	8.82e-05	-8.681	0.00107	-8.681	8.65e-07
-7.338	1.19e-05	-7.338	2.4e-06	-7.338	6.57e-05	-7.338	0.00101	-7.338	7e-07
-6.01	2.2e-06	-6.01	3.12e-06	-6.01	4.05e-05	-6.01	0.00113	-6.01	1.195e-06
-4.65	8.1e-06	-4.65	1.644e-05	-4.65	0.0001404	-4.65	0.000945	-4.65	1.615e-06
-3.29	6.8e-05	-3.29	9.096e-05	-3.29	0.0003321	-3.29	0.00134	-3.29	7.9e-07
-1.931	0.0002322	-1.931	0.0005718	-1.931	0.00211	-1.931	0.00671	-1.931	2.4e-07
-0.554	0.0003697	-0.554	0.00113	-0.554	0.00437	-0.554	0.01436	-0.554	2.175e-06
0.821	0.0004123	0.821	0.00119	0.821	0.00455	0.821	0.01714	0.821	1.93e-06
2.182	0.0004372	2.182	0.00114	2.182	0.00452	2.182	0.01672	2.182	5.45e-07
3.541	0.0004101	3.541	0.00114	3.541	0.00432	3.541	0.01557	3.541	1.5e-08
4.884	0.0003833	4.884	0.00113	4.884	0.00429	4.884	0.016	4.884	1.455e-06
6.245	0.0003679	6.245	0.00108	6.245	0.00404	6.245	0.01426	6.245	1.36e-06
7.62	0.0003585	7.62	0.00108	7.62	0.00418	7.62	0.01499	7.62	1.605e-06
8.98	0.0003368	8.98	0.00108	8.98	0.00401	8.98	0.0135	8.98	1.165e-06
10.323	0.000317	10.323	0.00106	10.323	0.00406	10.323	0.01564	10.323	2.465e-06
11.748	0.0003437	11.748	0.00107	11.748	0.00406	11.748	0.01514	11.748	2.61e-06
13.092	0.0003183	13.092	0.00105	13.092	0.00402	13.092	0.01445	13.092	2.52e-06
14.467	0.0003168	14.467	0.00107	14.467	0.00397	14.467	0.01407	14.467	2.55e-06
15.826	0.0003161	15.826	0.00101	15.826	0.00384	15.826	0.01409	15.826	3.095e-06
17.187	0.0003006	17.187	0.00102	17.187	0.0038	17.187	0.01401	17.187	3.585e-06
18.53	0.0003016	18.53	0.000984	18.53	0.0038	18.53	0.01432	18.53	3.325e-06
19.891	0.0003073	19.891	0.00096252	19.891	0.00374	19.891	0.01365	19.891	3.155e-06
21.249	0.0003016	21.249	0.00094188	21.249	0.00358	21.249	0.01389	21.249	3.72e-06
22.61	0.0002809	22.61	0.00094716	22.61	0.00354	22.61	0.01346	22.61	3.08e-06
24.002	0.0002615	24.002	0.00095784	24.002	0.00357	24.002	0.01296	24.002	3.13e-06
25.361	0.0002584	25.361	0.00096504	25.361	0.00377	25.361	0.01359	25.361	3.63e-06
26.721	0.0002685	26.721	0.00095004	26.721	0.00346	26.721	0.01197	26.721	3.42e-06
28.128	0.0002639	28.128	0.00088836	28.128	0.00329	28.128	0.01276	28.128	3.33e-06
29.505	0.0002603	29.505	0.00091296	29.505	0.00347	29.505	0.0126	29.505	3.38e-06
30.896	0.0002829	30.896	0.00090372	30.896	0.00336	30.896	0.01289	30.896	4.54e-06
32.256	0.0002696	32.256	0.00091428	32.256	0.00342	32.256	0.01285	32.256	4.515e-06
33.632	0.0002385	33.632	0.00092892	33.632	0.00356	33.632	0.01303	33.632	3.455e-06
35.039	0.0002405	35.039	0.00085404	35.039	0.00325	35.039	0.01217	35.039	3.325e-06
36.4	0.0002393	36.4	0.00089028	36.4	0.00346	36.4	0.01235	36.4	3.935e-06
37.791	0.000219	37.791	0.0009522	37.791	0.00345	37.791	0.01335	37.791	3e-06
39.166	0.0002308	39.166	0.00084756	39.166	0.00316	39.166	0.01161	39.166	3.76e-06
40.527	0.0002194	40.527	0.00090816	40.527	0.00342	40.527	0.01184	40.527	3.375e-06
41.886	0.0002094	41.886	0.0009054	41.886	0.00347	41.886	0.01229	41.886	5.19e-06
43.246	0.0002146	43.246	0.00088176	43.246	0.0033	43.246	0.01173	43.246	3.54e-06
44.606	0.0002099	44.606	0.00091944	44.606	0.00337	44.606	0.01183	44.606	3.2e-06
45.998	0.0002088	45.998	0.00090912	45.998	0.00342	45.998	0.01224	45.998	3.22e-06
47.358	0.0001923	47.358	0.00089328	47.358	0.00352	47.358	0.01249	47.358	3.78e-06
48.717	0.0001875	48.717	0.00090228	48.717	0.00325	48.717	0.01079	48.717	3.345e-06
50.076	0.0001955	50.076	0.00089232	50.076	0.0035	50.076	0.01282	50.076	4.43e-06
51.437	0.0001808	51.437	0.00088584	51.437	0.00334	51.437	0.01221	51.437	3.665e-06
52.829	0.0001863	52.829	0.0008448	52.829	0.00318	52.829	0.0113	52.829	4.4e-06
54.22	0.0001667	54.22	0.0009216	54.22	0.00338	54.22	0.011	54.22	3.445e-06
55.564	0.0001751	55.564	0.00085476	55.564	0.00311	55.564	0.01061	55.564	3.305e-06
56.94	0.0001646	56.94	0.00091416	56.94	0.00344	56.94	0.0122	56.94	4.495e-06
58.283	0.0001857	58.283	0.00083952	58.283	0.0033	58.283	0.01276	58.283	4.195e-06
59.66	0.0001564	59.66	0.00085212	59.66	0.0032	59.66	0.01158	59.66	4.06e-06
61.035	0.0001717	61.035	0.00089676	61.035	0.00341	61.035	0.0118	61.035	3.965e-06
62.411	0.000162	62.411	0.00085752	62.411	0.00319	62.411	0.01074	62.411	3.63e-06
63.787	0.000149	63.787	0.00085992	63.787	0.00334	63.787	0.01147	63.787	4.275e-06
65.147	0.000162	65.147	0.00086844	65.147	0.00331	65.147	0.01194	65.147	3.75e-06
66.522	0.0001616	66.522	0.00085572	66.522	0.00328	66.522	0.01147	66.522	3.71e-06
67.913	0.0001524	67.913	0.00089472	67.913	0.00329	67.913	0.01082	67.913	2.8e-06
69.289	0.0001466	69.289	0.00088272	69.289	0.00337	69.289	0.0114	69.289	4.42e-06
70.633	0.0001282	70.633	0.000837	70.633	0.00312	70.633	0.01062	70.633	4.16e-06
72.009	0.0001539	72.009	0.00089796	72.009	0.00341	72.009	0.01215	72.009	3.99e-06
73.369	0.000143	73.369	0.00087984	73.369	0.00328	73.369	0.01109	73.369	3.46e-06
74.745	0.0001416	74.745	0.00085464	74.745	0.00315	74.745	0.01131	74.745	4.65e-06
76.136	0.0001483	76.136	0.00088776	76.136	0.0034	76.136	0.01189	76.136	4.795e-06
77.512	0.0001266	77.512	0.00084408	77.512	0.00319	77.512	0.01119	77.512	4.78e-06
78.872	0.0001409	78.872	0.00085356	78.872	0.0032	78.872	0.0123	78.872	5.02e-06
80.231	0.0001446	80.231	0.0008928	80.231	0.00329	80.231	0.01178	80.231	4.345e-06
81.607	0.000141	81.607	0.00080268	81.607	0.0032	81.607	0.01126	81.607	4.745e-06
83	0.0001283	83	0.00083544	83	0.0032	83	0.01129	83	4.03e-06
84.392	0.0001249	84.392	0.00081684	84.392	0.00312	84.392	0.01033	84.392	4.39e-06
85.767	0.0001328	85.767	0.0007938	85.767	0.00315	85.767	0.01149	85.767	4.8e-06
87.126	0.0001396	87.126	0.00079548	87.126	0.00307	87.126	0.01124	87.126	4.44e-06
88.503	0.0001368	88.503	0.00078384	88.503	0.0029	88.503	0.01067	88.503	4.69e-06
89.894	0.0001399	89.894	0.00074952	89.894	0.00291	89.894	0.01153	89.894	4.18e-06
91.285	0.0001261	91.285	0.00077616	91.285	0.00286	91.285	0.01045	91.285	4.12e-06
92.645	0.0001163	92.645	0.00081192	92.645	0.00292	92.645	0.01034	92.645	4.485e-06
94.021	0.0001325	94.021	0.00076404	94.021	0.00293	94.021	0.01052	94.021	4.24e-06
95.397	0.0001134	95.397	0.00075348	95.397	0.0029	95.397	0.0103	95.397	4.04e-06
96.773	0.0001276	96.773	0.00071904	96.773	0.00271	96.773	0.0099	96.773	4.41e-06
98.165	0.000123	98.165	0.00073512	98.165	0.00289	98.165	0.01043	98.165	4.1e-06
99.524	0.0001223	99.524	0.00072756	99.524	0.00282	99.524	0.00934	99.524	4.53e-06
100.884	0.0001287	100.884	0.00070872	100.884	0.00293	100.884	0.01073	100.884	4.395e-06
102.244	0.0001018	102.244	0.0007194	102.244	0.0027	102.244	0.00915	102.244	3.63e-06
103.619	0.0001095	103.619	0.00071208	103.619	0.00278	103.619	0.00886	103.619	4.09e-06
105.012	0.0001047	105.012	0.00072168	105.012	0.00278	105.012	0.00982	105.012	3.89e-06
106.388	0.0001109	106.388	0.00072156	106.388	0.00266	106.388	0.00935	106.388	3.47e-06
107.746	0.0001152	107.746	0.0007338	107.746	0.00267	107.746	0.00953	107.746	3.575e-06
109.106	0.0001253	109.106	0.00068244	109.106	0.00265	109.106	0.00955	109.106	4.595e-06
110.483	0.0001062	110.483	0.00068088	110.483	0.00273	110.483	0.00957	110.483	4.44e-06
111.874	0.0001088	111.874	0.000681	111.874	0.00251	111.874	0.00905	111.874	3.99e-06
113.266	9.45e-05	113.266	0.00075276	113.266	0.00281	113.266	0.00979	113.266	3.68e-06
114.625	0.0001267	114.625	0.00067428	114.625	0.00267	114.625	0.01048	114.625	4.145e-06
116.002	0.000111	116.002	0.00063876	116.002	0.00253	116.002	0.00979	116.002	3.935e-06
117.378	0.0001164	117.378	0.00063384	117.378	0.00252	117.378	0.0088	117.378	4.245e-06
118.753	8.5e-05	118.753	0.000615	118.753	0.00252	118.753	0.00992	118.753	5.295e-06
120.144	8.3e-05	120.144	0.00057744	120.144	0.00219	120.144	0.00811	120.144	4.505e-06
121.505	7.02e-05	121.505	0.00057264	121.505	0.00219	121.505	0.00796	121.505	4.5e-06
122.88	8.94e-05	122.88	0.00055032	122.88	0.0021	122.88	0.00788	122.88	4.535e-06
124.24	8.16e-05	124.24	0.00053736	124.24	0.00212	124.24	0.00909	124.24	4.485e-06
125.615	8.27e-05	125.615	0.00049296	125.615	0.00197	125.615	0.00822	125.615	4.425e-06
127.008	5.68e-05	127.008	0.00048912	127.008	0.00204	127.008	0.00832	127.008	4e-06
128.383	6.09e-05	128.383	0.00048504	128.383	0.00187	128.383	0.00751	128.383	4.41e-06
129.743	4.86e-05	129.743	0.00046104	129.743	0.0018	129.743	0.00808	129.743	4.34e-06
131.118	6.32e-05	131.118	0.00045288	131.118	0.00176	131.118	0.00708	131.118	4.09e-06
132.495	5.87e-05	132.495	0.00044664	132.495	0.00165	132.495	0.00695	132.495	3.985e-06
133.887	6.86e-05	133.887	0.00045924	133.887	0.00186	133.887	0.008	133.887	4.195e-06
135.262	4.44e-05	135.262	0.00043344	135.262	0.00169	135.262	0.00568	135.262	4.335e-06
136.639	6.16e-05	136.639	0.00040692	136.639	0.00173	136.639	0.00761	136.639	4.08e-06
138.014	5.75e-05	138.014	0.00040392	138.014	0.00167	138.014	0.00664	138.014	4.42e-06
139.39	7.33e-05	139.39	0.00037812	139.39	0.00162	139.39	0.0071	139.39	4.595e-06
140.781	3.4e-05	140.781	0.00040608	140.781	0.0016	140.781	0.00631	140.781	3.82e-06
142.157	3.81e-05	142.157	0.00037788	142.157	0.00165	142.157	0.00619	142.157	4.525e-06
143.532	4.7e-05	143.532	0.00036504	143.532	0.00145	143.532	0.00616	143.532	3.945e-06
144.924	4.25e-05	144.924	0.00036432	144.924	0.00165	144.924	0.0074	144.924	4.805e-06
146.301	4.56e-05	146.301	0.00034368	146.301	0.00127	146.301	0.00468	146.301	4.595e-06
147.676	4.48e-05	147.676	0.0003378	147.676	0.00136	147.676	0.00631	147.676	4.165e-06
149.068	4.1e-05	149.068	0.00033264	149.068	0.00145	149.068	0.00609	149.068	4.105e-06
150.443	4.53e-05	150.443	0.0003252	150.443	0.00137	150.443	0.0061	150.443	3.86e-06
151.819	3.96e-05	151.819	0.00033348	151.819	0.00139	151.819	0.00541	151.819	3.525e-06
153.195	3.01e-05	153.195	0.00030396	153.195	0.00137	153.195	0.00562	153.195	3.755e-06
154.571	2.56e-05	154.571	0.00029208	154.571	0.00131	154.571	0.00581	154.571	3.695e-06
155.962	2.53e-05	155.962	0.00032652	155.962	0.00133	155.962	0.0051	155.962	3.295e-06
157.338	3.27e-05	157.338	0.00032124	157.338	0.00127	157.338	0.00466	157.338	3.84e-06
158.698	3.53e-05	158.698	0.0002898	158.698	0.00129	158.698	0.00614	158.698	3.97e-06
160.058	3.82e-05	160.058	0.00032532	160.058	0.0013	160.058	0.00595	160.058	3.71e-06
161.433	1.55e-05	161.433	0.00031008	161.433	0.00131	161.433	0.00512	161.433	4.45e-06
162.826	4.04e-05	162.826	0.00028668	162.826	0.00131	162.826	0.00567	162.826	4.685e-06
164.218	2.35e-05	164.218	0.00030036	164.218	0.00124	164.218	0.00504	164.218	3.505e-06
165.593	3.1e-05	165.593	0.0002856	165.593	0.00113	165.593	0.00413	165.593	3.31e-06
166.969	3.97e-05	166.969	0.000276	166.969	0.0013	166.969	0.00602	166.969	3.825e-06
168.344	1.37e-05	168.344	0.00027324	168.344	0.00106	168.344	0.00456	168.344	3.845e-06
169.736	2.45e-05	169.736	0.00025992	169.736	0.00112	169.736	0.00389	169.736	3.835e-06
171.128	3.2e-05	171.128	0.00027432	171.128	0.0012	171.128	0.00458	171.128	4.065e-06
172.504	3.18e-05	172.504	0.00027756	172.504	0.00114	172.504	0.0038	172.504	3.865e-06
173.88	1.23e-05	173.88	0.0002724	173.88	0.00109	173.88	0.00522	173.88	4.315e-06
175.255	3.6e-05	175.255	0.00024456	175.255	0.00119	175.255	0.0056	175.255	3.91e-06
176.647	1.81e-05	176.647	0.00023916	176.647	0.00103	176.647	0.00433	176.647	3.395e-06
178.038	2.66e-05	178.038	0.00024312	178.038	0.00105	178.038	0.00497	178.038	4.2e-06
179.398	2.18e-05	179.398	0.00025212	179.398	0.00104	179.398	0.00471	179.398	4.1e-06
180.775	1.93e-05	180.775	0.00024024	180.775	0.0009792	180.775	0.00349	180.775	3.36e-06
182.15	2.23e-05	182.15	0.00024624	182.15	0.0011	182.15	0.00432	182.15	4.06e-06
183.558	2.21e-05	183.558	0.00022548	183.558	0.0009369	183.558	0.00373	183.558	3.605e-06
184.933	3.65e-05	184.933	0.00022884	184.933	0.0009972	184.933	0.00484	184.933	4.02e-06
186.31	2.53e-05	186.31	0.00023616	186.31	0.00109	186.31	0.00452	186.31	3.965e-06
187.685	2.16e-05	187.685	0.0002394	187.685	0.001	187.685	0.0041	187.685	3.355e-06
189.061	1.7e-05	189.061	0.0002196	189.061	0.0009342	189.061	0.00429	189.061	3.75e-06
190.469	2.43e-05	190.469	0.00022692	190.469	0.0008235	190.469	0.00291	190.469	3.105e-06
191.844	3.49e-05	191.844	0.00023184	191.844	0.0009216	191.844	0.00396	191.844	3.59e-06
193.204	2.9e-05	193.204	0.0001962	193.204	0.000918	193.204	0.00415	193.204	3.38e-06
194.628	2e-05	194.628	0.00021396	194.628	0.0009612	194.628	0.00468	194.628	3.65e-06
196.003	1.56e-05	196.003	0.00020436	196.003	0.0009441	196.003	0.00495	196.003	3.33e-06
197.412	2.28e-05	197.412	0.000204	197.412	0.0008379	197.412	0.0042	197.412	3.375e-06
198.788	2.64e-05	198.788	0.00020988	198.788	0.0009117	198.788	0.00472	198.788	3.71e-06
200.163	1.22e-05	200.163	0.00019224	200.163	0.0009216	200.163	0.00411	200.163	3.345e-06
201.523	1.94e-05	201.523	0.0001818	201.523	0.0009054	201.523	0.00471	201.523	3.2e-06
202.898	2.43e-05	202.898	0.00020052	202.898	0.0008694	202.898	0.0038	202.898	2.62e-06
204.306	2.21e-05	204.306	0.00019032	204.306	0.0008937	204.306	0.00387	204.306	3.395e-06
205.697	2.77e-05	205.697	0.00019536	205.697	0.0008406	205.697	0.00399	205.697	3.565e-06
207.058	2.54e-05	207.058	0.0001902	207.058	0.0008703	207.058	0.00428	207.058	3.26e-06
208.434	1.91e-05	208.434	0.00017772	208.434	0.000846	208.434	0.00417	208.434	3.99e-06
209.809	1.89e-05	209.809	0.0001716	209.809	0.0008748	209.809	0.00417	209.809	3.38e-06
211.217	1.92e-05	211.217	0.0001878	211.217	0.0008622	211.217	0.00428	211.217	3.33e-06
212.592	1.6e-05	212.592	0.00017628	212.592	0.0008613	212.592	0.0041	212.592	3.515e-06
213.969	2.59e-05	213.969	0.00018468	213.969	0.0006822	213.969	0.00344	213.969	2.51e-06
215.361	2.5e-05	215.361	0.0001728	215.361	0.0006417	215.361	0.00332	215.361	2.945e-06
216.752	2.55e-05	216.752	0.00014544	216.752	0.0008217	216.752	0.00502	216.752	3.35e-06
218.159	2.41e-05	218.159	0.00016416	218.159	0.0007587	218.159	0.00357	218.159	3.35e-06
219.536	2.97e-05	219.536	0.00015036	219.536	0.0007965	219.536	0.00455	219.536	3.2e-06
220.959	3.2e-06	220.959	0.00015156	220.959	0.0005103	220.959	0.00197	220.959	2.635e-06
222.335	4.11e-05	222.335	0.00017892	222.335	0.000774	222.335	0.00341	222.335	3.31e-06
223.742	1.94e-05	223.742	0.00015216	223.742	0.0006624	223.742	0.00372	223.742	3.085e-06
225.134	1.89e-05	225.134	0.00014424	225.134	0.0007227	225.134	0.00309	225.134	2.81e-06
226.494	1.96e-05	226.494	0.00013812	226.494	0.0007038	226.494	0.00352	226.494	3.185e-06
227.934	1.78e-05	227.934	0.00015396	227.934	0.0006705	227.934	0.00292	227.934	2.725e-06
229.309	2.53e-05	229.309	0.000156	229.309	0.000648	229.309	0.0038	229.309	3.39e-06
230.717	2.41e-05	230.717	0.00014532	230.717	0.0006714	230.717	0.00412	230.717	3.39e-06
232.11	3.48e-05	232.11	0.00012288	232.11	0.0006471	232.11	0.00339	232.11	3.475e-06
233.501	1.36e-05	233.501	0.00013488	233.501	0.0005859	233.501	0.00293	233.501	2.865e-06
234.876	1.11e-05	234.876	0.00014076	234.876	0.0006435	234.876	0.00291	234.876	2.66e-06
236.269	2.72e-05	236.269	0.00016056	236.269	0.0007722	236.269	0.00337	236.269	3.425e-06
237.677	1.42e-05	237.677	0.00014436	237.677	0.0006579	237.677	0.00335	237.677	2.655e-06
239.052	1.74e-05	239.052	0.00013872	239.052	0.0006201	239.052	0.00311	239.052	3.23e-06
240.492	1.86e-05	240.492	0.00013992	240.492	0.0006804	240.492	0.00335	240.492	3.095e-06
241.883	6.7e-06	241.883	0.00012732	241.883	0.0006669	241.883	0.0031	241.883	2.745e-06
243.291	7.1e-06	243.291	0.00016608	243.291	0.0006345	243.291	0.00285	243.291	2.955e-06
244.668	1.33e-05	244.668	0.00013428	244.668	0.0008046	244.668	0.00389	244.668	3.535e-06
246.042	1.19e-05	246.042	0.00012168	246.042	0.0004698	246.042	0.00161	246.042	2.615e-06
247.403	8.9e-06	247.403	0.000141	247.403	0.0006939	247.403	0.00316	247.403	2.785e-06
248.794	8.6e-06	248.794	0.0001374	248.794	0.0004662	248.794	0.00179	248.794	3.04e-06
250.202	3.21e-05	250.202	0.00012864	250.202	0.0006147	250.202	0.00377	250.202	2.955e-06
251.578	3.54e-05	251.578	0.0001368	251.578	0.000747	251.578	0.00353	251.578	2.835e-06
252.938	3.12e-05	252.938	0.00013812	252.938	0.0006129	252.938	0.00269	252.938	2.825e-06
254.314	2.6e-05	254.314	0.00014316	254.314	0.0006147	254.314	0.00271	254.314	3.06e-06
255.705	3.92e-05	255.705	0.00013452	255.705	0.0005877	255.705	0.0023	255.705	2.91e-06
257.113	2.14e-05	257.113	0.00011904	257.113	0.0005508	257.113	0.00282	257.113	2.955e-06
258.505	2.27e-05	258.505	0.00012192	258.505	0.0005166	258.505	0.00222	258.505	2.695e-06
259.881	2.21e-05	259.881	0.00010068	259.881	0.0004905	259.881	0.00209	259.881	2.98e-06
261.256	3.33e-05	261.256	0.000102	261.256	0.0005166	261.256	0.00313	261.256	2.665e-06
262.648	2.91e-05	262.648	0.00011268	262.648	0.0005085	262.648	0.00271	262.648	2.75e-06
264.055	1.66e-05	264.055	0.0001026	264.055	0.0005373	264.055	0.00257	264.055	2.96e-06
265.431	2.44e-05	265.431	0.00010848	265.431	0.0005553	265.431	0.00262	265.431	2.93e-06
266.823	1.5e-05	266.823	9.72e-05	266.823	0.0004599	266.823	0.0023	266.823	2.61e-06
268.215	1.93e-05	268.215	0.0001026	268.215	0.0005373	268.215	0.00237	268.215	2.845e-06
269.622	2.58e-05	269.622	0.00010008	269.622	0.0005265	269.622	0.0025	269.622	3.025e-06
271.03	2.89e-05	271.03	0.00010488	271.03	0.0004608	271.03	0.00163	271.03	2.765e-06
272.407	2.69e-05	272.407	9.504e-05	272.407	0.0004122	272.407	0.00176	272.407	2.55e-06
273.814	1.97e-05	273.814	7.356e-05	273.814	0.0004698	273.814	0.00261	273.814	2.86e-06
275.205	3.39e-05	275.205	8.916e-05	275.205	0.0004644	275.205	0.00273	275.205	2.885e-06
276.613	2e-05	276.613	9.348e-05	276.613	0.0004095	276.613	0.00263	276.613	2.93e-06
277.989	3.55e-05	277.989	7.704e-05	277.989	0.0004968	277.989	0.00286	277.989	3.175e-06
279.366	2.57e-05	279.366	0.00010428	279.366	0.0003969	279.366	0.00162	279.366	2.88e-06
280.756	2.87e-05	280.756	9.3e-05	280.756	0.0004905	280.756	0.00283	280.756	2.52e-06
282.149	1.34e-05	282.149	8.64e-05	282.149	0.0003969	282.149	0.00201	282.149	2.44e-06
283.557	1.21e-05	283.557	8.016e-05	283.557	0.0004239	283.557	0.00192	283.557	2.75e-06
284.932	2.43e-05	284.932	8.028e-05	284.932	0.0004347	284.932	0.00265	284.932	2.655e-06
286.324	3.22e-05	286.324	7.932e-05	286.324	0.0005067	286.324	0.0024	286.324	2.695e-06
287.716	3.52e-05	287.716	7.524e-05	287.716	0.0005157	287.716	0.00244	287.716	2.86e-06
289.124	1.28e-05	289.124	7.656e-05	289.124	0.0003411	289.124	0.00115	289.124	2.26e-06
290.516	2.67e-05	290.516	6.372e-05	290.516	0.0004158	290.516	0.00193	290.516	2.81e-06
291.907	9.4e-06	291.907	6.228e-05	291.907	0.0003078	291.907	0.001	291.907	2.27e-06
293.283	3.15e-05	293.283	5.88e-05	293.283	0.0004284	293.283	0.00346	293.283	2.47e-06
294.674	2.32e-05	294.674	5.604e-05	294.674	0.0003393	294.674	0.00202	294.674	2.1e-06
296.082	1.64e-05	296.082	6.288e-05	296.082	0.0003861	296.082	0.00183	296.082	2.305e-06
297.474	5.15e-05	297.474	6.648e-05	297.474	0.0004563	297.474	0.0028	297.474	3.7e-06
298.93	2.48e-05	298.93	5.724e-05	298.93	0.0003294	298.93	0.00142	298.93	2.61e-06
300.321	2.41e-05	300.321	6.6e-05	300.321	0.0003204	300.321	0.00194	300.321	2.085e-06
301.729	7.2e-06	301.729	5.4e-05	301.729	0.0003483	301.729	0.00209	301.729	2.05e-06
303.121	1.75e-05	303.121	5.832e-05	303.121	0.000477	303.121	0.0024	303.121	2.405e-06
304.576	2.15e-05	304.576	5.904e-05	304.576	0.0003303	304.576	0.0015	304.576	2.36e-06
305.968	2.81e-05	305.968	5.784e-05	305.968	0.0003897	305.968	0.00282	305.968	2.565e-06
307.376	1.91e-05	307.376	5.22e-05	307.376	0.0002673	307.376	0.00184	307.376	2.21e-06
308.768	3.17e-05	308.768	5.376e-05	308.768	0.0004779	308.768	0.00291	308.768	3.01e-06
310.207	1.24e-05	310.207	5.412e-05	310.207	0.0003186	310.207	0.00145	310.207	2.085e-06
311.6	1.86e-05	311.6	6.672e-05	311.6	0.0002709	311.6	0.00106	311.6	1.88e-06
313.008	1.94e-05	313.008	5.364e-05	313.008	0.0003474	313.008	0.00128	313.008	2.25e-06
314.415	1.2e-05	314.415	5.412e-05	314.415	0.000369	314.415	0.00183	314.415	2.45e-06
315.87	2.48e-05	315.87	5.496e-05	315.87	0.0003564	315.87	0.00213	315.87	2.18e-06
317.263	3.41e-05	317.263	5.34e-05	317.263	0.0004473	317.263	0.00169	317.263	2.495e-06
318.671	1.11e-05	318.671	5.28e-05	318.671	0.0002034	318.671	0.000605	318.671	2.095e-06
320.078	1.35e-05	320.078	4.284e-05	320.078	0.000288	320.078	0.0016	320.078	2.035e-06
321.517	1.99e-05	321.517	4.836e-05	321.517	0.000351	321.517	0.00227	321.517	1.91e-06
322.91	7.4e-06	322.91	3.312e-05	322.91	0.0003006	322.91	0.00164	322.91	2.315e-06
324.318	2.79e-05	324.318	4.416e-05	324.318	0.0005661	324.318	0.00304	324.318	3.075e-06
325.726	1.68e-05	325.726	3.348e-05	325.726	0.0003285	325.726	0.00234	325.726	1.805e-06
327.101	1.57e-05	327.101	5.352e-05	327.101	0.0002754	327.101	0.00132	327.101	1.835e-06
328.493	6.2e-06	328.493	4.044e-05	328.493	0.0002133	328.493	0.000455	328.493	2.25e-06
329.885	1.3e-06	329.885	4.368e-05	329.885	0.000198	329.885	0.0013	329.885	2.005e-06
331.309	1.12e-05	331.309	4.764e-05	331.309	0.0002907	331.309	0.00121	331.309	1.62e-06
332.699	1.77e-05	332.699	4.404e-05	332.699	0.0002394	332.699	0.00109	332.699	1.885e-06
334.155	9.6e-06	334.155	4.02e-05	334.155	0.0002979	334.155	0.0018	334.155	2.16e-06
335.548	1.59e-05	335.548	4.272e-05	335.548	0.0003105	335.548	0.00216	335.548	1.745e-06
336.971	1.5e-05	336.971	2.22e-05	336.971	0.0002097	336.971	0.00154	336.971	1.16e-06
338.347	1.62e-05	338.347	3.876e-05	338.347	0.0003357	338.347	0.00196	338.347	1.675e-06
339.738	1.87e-05	339.738	2.556e-05	339.738	0.0002691	339.738	0.00169	339.738	1.985e-06
341.131	3.24e-05	341.131	3.3e-05	341.131	0.0003159	341.131	0.00177	341.131	1.87e-06
342.539	1.58e-05	342.539	2.904e-05	342.539	0.0003456	342.539	0.00179	342.539	2.38e-06
343.946	1.08e-05	343.946	2.04e-05	343.946	0.0003231	343.946	0.00205	343.946	1.595e-06
345.322	1.55e-05	345.322	2.148e-05	345.322	0.0003006	345.322	0.00227	345.322	1.755e-06
346.714	1.56e-05	346.714	4.404e-05	346.714	0.0003609	346.714	0.00203	346.714	1.9e-06
348.122	2.39e-05	348.122	2.388e-05	348.122	0.0002808	348.122	0.00127	348.122	1.99e-06
349.545	1.86e-05	349.545	2.964e-05	349.545	0.0004131	349.545	0.00259	349.545	2.53e-06
350.922	1.13e-05	350.922	3.324e-05	350.922	0.0002583	350.922	0.00153	350.922	1.845e-06
352.329	1.98e-05	352.329	3.66e-05	352.329	0.0003645	352.329	0.0022	352.329	2.105e-06
353.72	2.94e-05	353.72	3.768e-05	353.72	0.0004266	353.72	0.00216	353.72	2.685e-06
355.144	1.87e-05	355.144	3.036e-05	355.144	0.0003249	355.144	0.00161	355.144	1.9e-06
356.536	1.4e-05	356.536	4.188e-05	356.536	0.0003087	356.536	0.000765	356.536	1.65e-06
357.992	2.05e-05	357.992	3.48e-05	357.992	0.0003249	357.992	0.00216	357.992	2.09e-06
359.4	1.33e-05	359.4	2.832e-05	359.4	0.0002565	359.4	0.00191	359.4	2.22e-06
360.823	1.5e-05	360.823	2.34e-05	360.823	0.0002133	360.823	0.00149	360.823	2.005e-06
362.214	5.7e-06	362.214	2.436e-05	362.214	0.0003294	362.214	0.0019	362.214	1.555e-06
363.606	1.73e-05	363.606	2.736e-05	363.606	0.0003294	363.606	0.00237	363.606	1.78e-06
365.014	2e-06	365.014	2.688e-05	365.014	0.0001134	365.014	0.00131	365.014	1.78e-06
366.422	1.5e-06	366.422	3.852e-05	366.422	0.000261	366.422	0.00113	366.422	1.875e-06
367.814	3.17e-05	367.814	2.676e-05	367.814	0.0004032	367.814	0.00284	367.814	2.38e-06
369.19	7.6e-06	369.19	1.38e-05	369.19	0.0002268	369.19	0.00118	369.19	1.55e-06
370.597	1.19e-05	370.597	1.38e-05	370.597	0.000288	370.597	0.00111	370.597	1.61e-06
372.005	2.44e-05	372.005	2.352e-05	372.005	0.0002115	372.005	0.00187	372.005	1.605e-06
373.413	3.4e-06	373.413	2.832e-05	373.413	0.0001485	373.413	0.0013	373.413	1.655e-06
374.788	9.4e-06	374.788	3e-05	374.788	0.0002304	374.788	0.00128	374.788	1.625e-06
376.165	9.6e-06	376.165	1.956e-05	376.165	0.0002934	376.165	0.00101	376.165	1.325e-06
377.557	2.9e-06	377.557	2.784e-05	377.557	0.0002151	377.557	0.000455	377.557	1.505e-06
378.963	2.21e-05	378.963	2.784e-05	378.963	0.0003006	378.963	0.00236	378.963	1.875e-06
380.372	1.33e-05	380.372	2.496e-05	380.372	0.0001656	380.372	0.00149	380.372	1.725e-06
381.748	1.82e-05	381.748	3e-05	381.748	0.0002673	381.748	0.00202	381.748	1.645e-06
383.124	2.08e-05	383.124	3.348e-05	383.124	0.0002745	383.124	0.00192	383.124	2e-06
384.53	1.75e-05	384.53	2.736e-05	384.53	0.0003078	384.53	0.00258	384.53	2.745e-06
385.954	1.17e-05	385.954	2.268e-05	385.954	0.0002628	385.954	0.00199	385.954	1.695e-06
387.346	2.6e-06	387.346	4.392e-05	387.346	0.0001899	387.346	0.000775	387.346	1.84e-06
388.803	6.2e-06	388.803	1.68e-05	388.803	0.0002853	388.803	0.00177	388.803	1.915e-06
390.21	2.16e-05	390.21	3.492e-05	390.21	0.0001872	390.21	0.00167	390.21	2.375e-06
391.634	2.15e-05	391.634	2.016e-05	391.634	0.0002682	391.634	0.00193	391.634	2.72e-06
393.009	2.39e-05	393.009	2.604e-05	393.009	0.0002133	393.009	0.00114	393.009	1.895e-06
394.465	1.3e-05	394.465	1.884e-05	394.465	0.0003042	394.465	0.00196	394.465	1.39e-06
395.873	1.67e-05	395.873	2.256e-05	395.873	0.0002466	395.873	0.00189	395.873	1.395e-06
397.297	2.53e-05	397.297	2.472e-05	397.297	0.0003825	397.297	0.00185	397.297	1.625e-06
398.672	2.6e-06	398.672	2.04e-05	398.672	0.0002862	398.672	0.00105	398.672	1.02e-06
400.081	1.59e-05	400.081	1.572e-05	400.081	0.0002547	400.081	0.00221	400.081	1.835e-06
401.488	1.38e-05	401.488	3.78e-05	401.488	0.0002376	401.488	0.00125	401.488	1.075e-06
402.911	1.41e-05	402.911	1.872e-05	402.911	0.0002799	402.911	0.00173	402.911	1.33e-06
404.303	1.79e-05	404.303	1.488e-05	404.303	0.0002952	404.303	0.00206	404.303	1.41e-06
405.696	4.4e-06	405.696	2.304e-05	405.696	0.000234	405.696	0.00166	405.696	1.61e-06
407.104	2.42e-05	407.104	1.668e-05	407.104	0.0003267	407.104	0.00171	407.104	1.92e-06
408.527	2.2e-05	408.527	1.608e-05	408.527	0.0002772	408.527	0.00234	408.527	1.375e-06
409.934	1.16e-05	409.934	2.7e-05	409.934	0.000216	409.934	0.00214	409.934	1.1e-06
411.343	1.35e-05	411.343	7.56e-06	411.343	0.0001593	411.343	0.00134	411.343	1.445e-06
412.75	1.55e-05	412.75	1.02e-05	412.75	0.00018	412.75	0.0021	412.75	9.55e-07
414.174	1.34e-05	414.174	3.156e-05	414.174	0.0002313	414.174	0.00185	414.174	1.72e-06
415.581	1.16e-05	415.581	3.036e-05	415.581	0.0002763	415.581	0.00151	415.581	1.605e-06
417.006	1.36e-05	417.006	1.536e-05	417.006	0.0002124	417.006	0.00133	417.006	1.42e-06
418.413	1.16e-05	418.413	2.28e-05	418.413	0.0002511	418.413	0.0015	418.413	1.27e-06
419.837	9.6e-06	419.837	1.032e-05	419.837	0.0002529	419.837	0.00134	419.837	1.16e-06
421.245	1.81e-05	421.245	2.652e-05	421.245	0.0002295	421.245	0.00109	421.245	1.555e-06
422.717	8.8e-06	422.717	1.404e-05	422.717	0.0001881	422.717	0.00129	422.717	1.335e-06
424.124	1.36e-05	424.124	1.812e-05	424.124	0.0002808	424.124	0.0018	424.124	1.64e-06
425.547	1.92e-05	425.547	1.368e-05	425.547	0.000225	425.547	0.00147	425.547	1.03e-06
426.955	1.78e-05	426.955	1.236e-05	426.955	0.0003168	426.955	0.00246	426.955	1.65e-06
428.347	2.6e-06	428.347	1.752e-05	428.347	0.0002295	428.347	0.000855	428.347	1.605e-06
429.755	1.22e-05	429.755	1.908e-05	429.755	0.0002277	429.755	0.00147	429.755	2.11e-06
431.178	1e-06	431.178	4.2e-06	431.178	0.0001872	431.178	0.0014	431.178	1.525e-06
432.586	1.02e-05	432.586	2.52e-06	432.586	0.0001791	432.586	0.0021	432.586	1.405e-06
433.994	5.2e-06	433.994	1.164e-05	433.994	0.0001728	433.994	0.00157	433.994	1.535e-06
435.402	1.21e-05	435.402	1.56e-05	435.402	0.00018	435.402	0.00174	435.402	1.12e-06
436.81	1.24e-05	436.81	9.6e-06	436.81	0.0001476	436.81	0.00189	436.81	1.41e-06
438.234	1.28e-05	438.234	1.104e-05	438.234	0.0002196	438.234	0.00158	438.234	1.245e-06
439.641	1.01e-05	439.641	1.428e-05	439.641	0.0002115	439.641	0.00142	439.641	1.56e-06
441.049	6.5e-06	441.049	2.292e-05	441.049	0.000162	441.049	0.00155	441.049	1.76e-06
442.473	1.45e-05	442.473	1.368e-05	442.473	0.0001026	442.473	0.000445	442.473	1.075e-06
443.88	8.7e-06	443.88	1.944e-05	443.88	0.0002133	443.88	0.000645	443.88	1.135e-06
445.289	1.53e-05	445.289	1.68e-05	445.289	9.27e-05	445.289	0.00015	445.289	1.445e-06
446.697	1.68e-05	446.697	2.28e-05	446.697	0.0002088	446.697	0.00134	446.697	2.055e-06
448.12	1.37e-05	448.12	1.608e-05	448.12	0.0001386	448.12	0.00131	448.12	1.735e-06
449.544	7e-06	449.544	1.524e-05	449.544	0.0002169	449.544	0.00157	449.544	1.97e-06
450.951	1.9e-06	450.951	6.36e-06	450.951	8.1e-06	450.951	0.00133	450.951	1.795e-06
452.359	1.5e-05	452.359	1.68e-05	452.359	0.000189	452.359	0.00112	452.359	1.745e-06
453.783	8.2e-06	453.783	1.164e-05	453.783	0.0001989	453.783	0.00132	453.783	1.34e-06
455.191	1.15e-05	455.191	2.208e-05	455.191	0.0002646	455.191	0.00076	455.191	1.36e-06
456.614	1.37e-05	456.614	3.252e-05	456.614	0.0001701	456.614	0.00134	456.614	1.675e-06
458.022	1.53e-05	458.022	2.004e-05	458.022	0.0002826	458.022	0.0018	458.022	1.36e-06
459.446	1.24e-05	459.446	1.404e-05	459.446	0.0001386	459.446	0.00094	459.446	1.245e-06
460.854	5.2e-06	460.854	5.88e-06	460.854	0.0002466	460.854	0.00151	460.854	1.225e-06
462.261	2.37e-05	462.261	2.484e-05	462.261	0.0001512	462.261	0.00154	462.261	1.595e-06
463.669	3.1e-06	463.669	1.776e-05	463.669	0.0001629	463.669	0.00089	463.669	1.35e-06
465.093	2.39e-05	465.093	8.52e-06	465.093	0.0002619	465.093	0.00108	465.093	1.04e-06
466.485	2.1e-05	466.485	1.8e-05	466.485	0.000189	466.485	0.0013	466.485	1.665e-06
467.892	1.48e-05	467.892	1.092e-05	467.892	0.0002196	467.892	0.00065	467.892	1.15e-06
469.301	1.75e-05	469.301	2.088e-05	469.301	0.000171	469.301	0.00106	469.301	9.8e-07
470.724	1.29e-05	470.724	1.752e-05	470.724	0.0001728	470.724	0.00112	470.724	1.505e-06
472.131	2.44e-05	472.131	2.436e-05	472.131	0.0002916	472.131	0.00203	472.131	1.24e-06
473.539	2.15e-05	473.539	1.608e-05	473.539	0.0001863	473.539	0.00176	473.539	1.375e-06
474.948	3.14e-05	474.948	1.512e-05	474.948	0.0002286	474.948	0.00175	474.948	1.75e-06
476.387	8.2e-06	476.387	2.34e-05	476.387	7.38e-05	476.387	7e-05	476.387	1.63e-06
477.811	1.2e-05	477.811	1.512e-05	477.811	0.0001323	477.811	0.00124	477.811	1.765e-06
479.234	1.57e-05	479.234	1.5e-05	479.234	0.0001386	479.234	0.00104	479.234	1.505e-06
480.642	1.82e-05	480.642	1.728e-05	480.642	0.0002169	480.642	0.00168	480.642	1.665e-06
482.082	1.51e-05	482.082	1.548e-05	482.082	0.0002592	482.082	0.00167	482.082	1.885e-06
483.474	2.16e-05	483.474	7.92e-06	483.474	0.0001746	483.474	0.00099	483.474	1.245e-06
484.882	1.97e-05	484.882	1.008e-05	484.882	7.56e-05	484.882	0.000755	484.882	1.405e-06
486.289	2.28e-05	486.289	4.8e-07	486.289	0.000216	486.289	0.00168	486.289	1.08e-06
487.729	2.9e-05	487.729	6.6e-06	487.729	0.0002565	487.729	0.00174	487.729	1.57e-06
489.121	9e-07	489.121	9.6e-06	489.121	0.0001179	489.121	0.000645	489.121	1.015e-06
490.544	8.3e-06	490.544	1.212e-05	490.544	0.0002241	490.544	0.00131	490.544	1.36e-06
491.952	1.04e-05	491.952	3.024e-05	491.952	0.0001458	491.952	0.000675	491.952	1.425e-06
493.392	1.91e-05	493.392	1.98e-05	493.392	7.02e-05	493.392	0.0004	493.392	1.545e-06
494.8	1.95e-05	494.8	2.064e-05	494.8	0.0001188	494.8	0.00121	494.8	1.42e-06
496.207	5e-07	496.207	1.728e-05	496.207	0.0002187	496.207	0.000645	496.207	1.15e-06
497.615	1.2e-05	497.615	2.28e-05	497.615	0.0001908	497.615	0.00117	497.615	1.45e-06
499.055	1.4e-05	499.055	1.236e-05	499.055	0.0001539	499.055	0.00079	499.055	1.655e-06
500.463	5.2e-06	500.463	2.724e-05	500.463	0.0001863	500.463	0.000805	500.463	1.655e-06
501.855	4.3e-06	501.855	1.296e-05	501.855	0.0001584	501.855	0.00017	501.855	1.5e-06
503.263	2.03e-05	503.263	1.668e-05	503.263	0.000243	503.263	0.00166	503.263	1.695e-06
504.702	1.6e-06	504.702	2.22e-05	504.702	4.95e-05	504.702	3.5e-05	504.702	1.455e-06
506.11	1.23e-05	506.11	1.872e-05	506.11	0.0002223	506.11	0.00104	506.11	1.175e-06
507.517	1.01e-05	507.517	1.884e-05	507.517	0.0001044	507.517	0.00073	507.517	9.7e-07
508.925	2.84e-05	508.925	1.176e-05	508.925	0.0003213	508.925	0.00184	508.925	1.035e-06
510.365	2.03e-05	510.365	1.512e-05	510.365	0.0001242	510.365	0.00123	510.365	1.21e-06
511.773	2.46e-05	511.773	1.86e-05	511.773	0.0002097	511.773	0.00138	511.773	1.455e-06
513.18	1.59e-05	513.18	1.56e-05	513.18	0.0001728	513.18	0.000925	513.18	1.04e-06
514.588	3.38e-05	514.588	1.044e-05	514.588	0.0002358	514.588	0.0022	514.588	9.6e-07
516.029	1.72e-05	516.029	1.512e-05	516.029	0.0002367	516.029	0.00113	516.029	1.02e-06
517.436	8.2e-06	517.436	2.016e-05	517.436	0.0001764	517.436	0.000835	517.436	9.85e-07
518.907	2.14e-05	518.907	1.716e-05	518.907	0.0001701	518.907	0.00125	518.907	1.215e-06
520.347	9e-07	520.347	1.404e-05	520.347	0.0001287	520.347	0.00127	520.347	1.26e-06
521.772	1.64e-05	521.772	3.72e-06	521.772	0.0001845	521.772	0.000905	521.772	1.205e-06
523.163	8.1e-06	523.163	6.84e-06	523.163	0.0001863	523.163	0.00139	523.163	9.5e-07
524.57	2.29e-05	524.57	1.188e-05	524.57	0.0001503	524.57	0.00102	524.57	1.76e-06
526.011	8.8e-06	526.011	1.116e-05	526.011	0.0001683	526.011	0.00158	526.011	1.525e-06
527.435	9e-06	527.435	2.196e-05	527.435	0.0001629	527.435	0.00099	527.435	1.655e-06
528.841	7.3e-06	528.841	5.04e-06	528.841	0.0002151	528.841	0.00163	528.841	2.225e-06
530.266	1.05e-05	530.266	1.56e-05	530.266	0.0001422	530.266	0.000545	530.266	1.085e-06
531.706	1.53e-05	531.706	6.96e-06	531.706	0.0002061	531.706	0.00153	531.706	1.495e-06
533.114	3.3e-06	533.114	2.88e-06	533.114	0.0001008	533.114	0.000395	533.114	1.13e-06
534.584	1.63e-05	534.584	8.4e-06	534.584	0.0002619	534.584	0.00217	534.584	7.45e-07
536.009	8.2e-06	536.009	1.524e-05	536.009	0.0001962	536.009	0.00109	536.009	1.71e-06
537.721	2.26e-05	537.721	6.24e-06	537.721	0.0001305	537.721	0.00152	537.721	1.425e-06
539.432	1.01e-05	539.432	1.296e-05	539.432	0.0001341	539.432	0.00214	539.432	9.7e-07
541.159	6.8e-06	541.159	9.36e-06	541.159	0.0001791	541.159	0.00105	541.159	1.425e-06
542.871	2.04e-05	542.871	1.752e-05	542.871	0.0001863	542.871	0.000925	542.871	1.075e-06
544.583	5.9e-06	544.583	1.488e-05	544.583	7.47e-05	544.583	0.00057	544.583	1.015e-06
546.294	8.6e-06	546.294	1.452e-05	546.294	0.0001728	546.294	0.00217	546.294	2.68e-06
548.006	1.03e-05	548.006	2.4e-07	548.006	0.0001854	548.006	0.00228	548.006	1.975e-06
549.718	6.6e-06	549.718	3.48e-06	549.718	0.0002007	549.718	0.00165	549.718	1.78e-06
551.446	1.69e-05	551.446	1.596e-05	551.446	8.64e-05	551.446	0.0016	551.446	1.57e-06
553.173	1.32e-05	553.173	9.48e-06	553.173	7.92e-05	553.173	0.00175	553.173	1.02e-06
554.901	4.8e-06	554.901	4.44e-06	554.901	0.0001305	554.901	0.00077	554.901	1.225e-06
556.629	1.19e-05	556.629	7.92e-06	556.629	0.0001332	556.629	0.00151	556.629	1.26e-06
558.34	1.06e-05	558.34	8.28e-06	558.34	0.0001611	558.34	0.00157	558.34	1.265e-06
560.068	1.35e-05	560.068	4.2e-06	560.068	0.0001602	560.068	0.00184	560.068	3.65e-07
561.796	1.7e-05	561.796	8.88e-06	561.796	0.0001719	561.796	0.0017	561.796	7.95e-07
563.508	7e-06	563.508	1.8e-05	563.508	5.49e-05	563.508	0.000205	563.508	1.22e-06
565.203	2.1e-06	565.203	1.152e-05	565.203	0.0001278	565.203	0.00142	565.203	8.9e-07
566.948	7.2e-06	566.948	1.332e-05	566.948	0.0001737	566.948	0.00089	566.948	1.11e-06
568.676	3e-06	568.676	6.6e-06	568.676	2.61e-05	568.676	0.000555	568.676	7.15e-07
570.45	1.02e-05	570.45	4.68e-06	570.45	8.46e-05	570.45	0.00114	570.45	1.35e-06
572.163	2.8e-06	572.163	6.6e-06	572.163	1.71e-05	572.163	0.00067	572.163	1.265e-06
573.89	1.55e-05	573.89	4.92e-06	573.89	0.0001368	573.89	0.00188	573.89	1.395e-06
575.633	1.98e-05	575.633	1.08e-06	575.633	7.38e-05	575.633	0.00153	575.633	2.07e-06
577.377	0	577.377	2.88e-06	577.377	0.0001521	577.377	0.00106	577.377	1.365e-06
579.105	1.06e-05	579.105	9.6e-07	579.105	0.0001125	579.105	0.00119	579.105	1.16e-06
580.832	6.2e-06	580.832	4.08e-06	580.832	0.0001152	580.832	0.00025	580.832	7.2e-07
582.577	1.05e-05	582.577	1.632e-05	582.577	0.0001377	582.577	0.00106	582.577	9.25e-07
584.321	1.1e-05	584.321	1.188e-05	584.321	0.0001683	584.321	0.00121	584.321	1.075e-06
586.032	1.35e-05	586.032	7.2e-07	586.032	0.0001926	586.032	0.00136	586.032	1.635e-06
587.759	1.13e-05	587.759	1.8e-05	587.759	0.0001791	587.759	0.00179	587.759	1.185e-06
589.52	5e-06	589.52	5.64e-06	589.52	7.74e-05	589.52	0.00127	589.52	1.33e-06
591.231	1.04e-05	591.231	1.26e-05	591.231	0.0001773	591.231	0.00185	591.231	1.83e-06
592.942	1.22e-05	592.942	8.16e-06	592.942	0.0001701	592.942	0.00117	592.942	1.33e-06
594.687	1.47e-05	594.687	1.32e-06	594.687	0.0002223	594.687	0.00141	594.687	2.175e-06
596.43	6.2e-06	596.43	6e-07	596.43	7.74e-05	596.43	0.00123	596.43	1.42e-06

## Sheet: Fig. 3b
	n=2		n=3		n=4		n=∞
Time (ps)	PL intensity (a.u.)	Time (ps)	PL intensity (a.u.)	Time (ps)	PL intensity (a.u.)	Time (ps)	PL intensity (a.u.)
0.001	1	0.001	1	0.001	1	0.001	1
0.04986	0.77695	0.04986	0.94226	0.04986	0.97816	0.04986	1.01628
0.09872	0.61026	0.09872	0.86103	0.09872	0.90791	0.09873	0.96551
0.14758	0.47666	0.14758	0.74429	0.14758	0.78839	0.14759	0.89751
0.19645	0.39523	0.19645	0.65513	0.19645	0.72727	0.19645	0.8477
0.24531	0.31462	0.24531	0.56962	0.24531	0.63873	0.24531	0.82088
0.29417	0.26802	0.29417	0.49932	0.29417	0.57711	0.29417	0.83429
0.34303	0.22477	0.34303	0.43448	0.34303	0.48705	0.34303	0.78831
0.39189	0.20742	0.39189	0.39987	0.39189	0.48434	0.39189	0.79597
0.44075	0.1688	0.44075	0.35443	0.44075	0.40934	0.44075	0.73659
0.48961	0.15812	0.48961	0.34441	0.48961	0.40223	0.48961	0.68582
0.53847	0.14172	0.53847	0.31391	0.53847	0.36397	0.53847	0.66092
0.58733	0.1255	0.58733	0.28914	0.58733	0.3484	0.58733	0.6523
0.63619	0.1154	0.63619	0.27065	0.63619	0.32335	0.6362	0.63027
0.68505	0.10621	0.68505	0.24378	0.68505	0.30235	0.68506	0.61781
0.73392	0.09634	0.73392	0.22238	0.73392	0.27679	0.73392	0.57758
0.78278	0.09098	0.78278	0.21146	0.78278	0.26477	0.78278	0.55747
0.83164	0.08269	0.83164	0.19406	0.83164	0.23768	0.83164	0.56896
0.8805	0.0739	0.8805	0.18805	0.8805	0.23921	0.8805	0.54693
0.92936	0.06336	0.92936	0.17412	0.92936	0.2172	0.92936	0.5182
0.97822	0.06119	0.97822	0.15736	0.97822	0.19519	0.97822	0.50096
1.02708	0.05831	1.02708	0.14534	1.02708	0.20637	1.02708	0.50862
1.07594	0.05353	1.07594	0.13259	1.07594	0.18013	1.07594	0.47893
1.1248	0.04867	1.1248	0.13004	1.1248	0.16641	1.1248	0.45211
1.17366	0.04727	1.17366	0.11811	1.17366	0.16997	1.17367	0.47797
1.22253	0.04074	1.22253	0.11629	1.22253	0.15693	1.22253	0.47988
1.27139	0.03979	1.27139	0.10892	1.27139	0.15338	1.27139	0.41188
1.32025	0.03682	1.32025	0.10518	1.32025	0.14119	1.32025	0.40421
1.36911	0.03884	1.36911	0.09635	1.36911	0.12832	1.36911	0.40134
1.41797	0.03461	1.41797	0.09207	1.41797	0.13814	1.41797	0.39655
1.46683	0.0338	1.46683	0.08742	1.46683	0.12968	1.46683	0.36686
1.51569	0.02888	1.51569	0.0826	1.51569	0.12849	1.51569	0.38793
1.56455	0.02952	1.56455	0.08415	1.56455	0.11376	1.56455	0.35057
1.61341	0.02771	1.61341	0.07959	1.61341	0.10733	1.61341	0.33621
1.66227	0.02415	1.66227	0.07595	1.66227	0.10919	1.66227	0.32375
1.71113	0.02587	1.71113	0.07713	1.71113	0.10564	1.71114	0.35824
1.76	0.02361	1.76	0.07185	1.76	0.10259	1.76	0.33333
1.80886	0.02149	1.80886	0.06484	1.80886	0.09057	1.80886	0.33142
1.85772	0.02064	1.85772	0.06448	1.85772	0.08735	1.85772	0.32567
1.90658	0.01857	1.90658	0.05974	1.90658	0.0838	1.90658	0.32471
1.95544	0.01848	1.95544	0.05528	1.95544	0.08024	1.95544	0.31896
2.0043	0.01852	2.0043	0.0571	2.0043	0.07618	2.0043	0.31226
2.05316	0.01784	2.05316	0.05118	2.05316	0.07737	2.05316	0.30843
2.10202	0.01771	2.10202	0.04526	2.10202	0.07449	2.10202	0.29789
2.15088	0.0173	2.15088	0.0499	2.15088	0.07195	2.15088	0.24425
2.19974	0.01474	2.19974	0.04581	2.19974	0.07059	2.19974	0.25287
2.2486	0.0146	2.2486	0.04836	2.2486	0.07737	2.24861	0.27586
2.29746	0.01361	2.29746	0.04708	2.29746	0.07009	2.29747	0.26341
2.34633	0.01392	2.34633	0.04471	2.34633	0.06145	2.34633	0.2567
2.39519	0.01365	2.39519	0.04089	2.39519	0.05824	2.39519	0.27395
2.44405	0.01262	2.44405	0.04216	2.44405	0.06331	2.44405	0.2567
2.49291	0.01167	2.49291	0.03788	2.49291	0.06078	2.49291	0.23467
2.54177	0.01032	2.54177	0.0377	2.54177	0.0579	2.54177	0.22222
2.59063	0.01113	2.59063	0.03643	2.59063	0.05214	2.59063	0.21935
2.63949	0.01099	2.63949	0.03634	2.63949	0.05739	2.63949	0.2318
2.68835	0.01086	2.68835	0.03415	2.68835	0.05807	2.68835	0.2251
2.73721	0.00973	2.73721	0.03397	2.73721	0.04977	2.73721	0.22605
2.78607	0.00874	2.78607	0.02887	2.78607	0.04791	2.78608	0.22318
2.83493	0.00933	2.83493	0.03196	2.83493	0.04859	2.83494	0.21264
2.8838	0.00969	2.8838	0.03142	2.8838	0.04639	2.8838	0.21647
2.93266	0.0078	2.93266	0.02768	2.93266	0.04605	2.93266	0.23372
2.98152	0.00928	2.98152	0.02996	2.98152	0.04435	2.98152	0.21456
3.03038	0.00798	3.03038	0.02841	3.03038	0.03589	3.03038	0.21264
3.07924	0.00807	3.07924	0.02504	3.07924	0.04994	3.07924	0.20881
3.1281	0.00901	3.1281	0.02568	3.1281	0.04232	3.1281	0.19636
3.17696	0.00807	3.17696	0.02495	3.17696	0.0364	3.17696	0.20785
3.22582	0.00771	3.22582	0.02486	3.22582	0.04317	3.22582	0.17337
3.27468	0.00671	3.27468	0.02477	3.27468	0.04198	3.27468	0.19253
3.32354	0.00771	3.32354	0.02204	3.32354	0.03911	3.32355	0.18965
3.37241	0.00716	3.37241	0.02013	3.37241	0.03775	3.37241	0.16858
3.42127	0.00608	3.42127	0.01976	3.42127	0.03487	3.42127	0.15805
3.47013	0.00667	3.47013	0.02049	3.47013	0.032	3.47013	0.1887
3.51899	0.00703	3.51899	0.0214	3.51899	0.03013	3.51899	0.19349
3.56785	0.00554	3.56785	0.0173	3.56785	0.03081	3.56785	0.16571
3.61671	0.00662	3.61671	0.0214	3.61671	0.03572	3.61671	0.19444
3.66557	0.00604	3.66557	0.01985	3.66557	0.02912	3.66557	0.14559
3.71443	0.00505	3.71443	0.01667	3.71443	0.03352	3.71443	0.1705
3.76329	0.00536	3.76329	0.01767	3.76329	0.0298	3.76329	0.15805
3.81215	0.00473	3.81215	0.01648	3.81215	0.02963	3.81215	0.16283
3.86101	0.0046	3.86101	0.01612	3.86101	0.03183	3.86102	0.14272
3.90988	0.00563	3.90988	0.01676	3.90988	0.02607	3.90988	0.14559
3.95874	0.00424	3.95874	0.01612	3.95874	0.02726	3.95874	0.20115
4.0076	0.00388	4.0076	0.01402	4.0076	0.02573	4.0076	0.15038
4.05646	0.00473	4.05646	0.01603	4.05646	0.02573	4.05646	0.1523
4.10532	0.0036	4.10532	0.01867	4.10532	0.02641	4.10532	0.15613
4.15418	0.00392	4.15418	0.01585	4.15418	0.02709	4.15418	0.11973
4.20304	0.00397	4.20304	0.01539	4.20304	0.02929	4.20304	0.15038
4.2519	0.00351	4.2519	0.01421	4.2519	0.01913	4.2519	0.16283
4.30076	0.00356	4.30076	0.01639	4.30076	0.02556	4.30076	0.16188
4.34962	0.00383	4.34962	0.01475	4.34962	0.02472	4.34962	0.15038
4.39848	0.0041	4.39848	0.01676	4.39848	0.02878	4.39849	0.13889
4.44735	0.0036	4.44735	0.01302	4.44735	0.02015	4.44735	0.1341
4.49621	0.00424	4.49621	0.01557	4.49621	0.0237	4.49621	0.15996
4.54507	0.00324	4.54507	0.01302	4.54507	0.02015	4.54507	0.12931
4.59393	0.00374	4.59393	0.01475	4.59393	0.02319	4.59393	0.12452
4.64279	0.00324	4.64279	0.01184	4.64279	0.02302	4.64279	0.14176
4.69165	0.00333	4.69165	0.01348	4.69165	0.02116	4.69165	0.14368
4.74051	0.00397	4.74051	0.01284	4.74051	0.0215	4.74051	0.13314
4.78937	0.00194	4.78937	0.0112	4.78937	0.01778	4.78937	0.12356
4.83823	0.00297	4.83823	0.01202	4.83823	0.01964	4.83823	0.11207
4.88709	0.00297	4.88709	0.01138	4.88709	0.02116	4.88709	0.11303
4.93595	0.00248	4.93595	0.01029	4.93595	0.01794	4.93596	0.13123
4.98482	0.00284	4.98482	0.01138	4.98482	0.01845	4.98482	0.1159
5.03368	0.00261	5.03368	0.00947	5.03368	0.01794	5.03368	0.11303
5.08254	0.00275	5.08254	0.01102	5.08254	0.01862	5.08254	0.11015
5.1314	0.00261	5.1314	0.00883	5.1314	0.01964	5.1314	0.13027
5.18026	0.00248	5.18026	0.00993	5.18026	0.01947	5.18026	0.10536
5.22912	0.00288	5.22912	0.00984	5.22912	0.01761	5.22912	0.11303
5.27798	0.00248	5.27798	0.00883	5.27798	0.01794	5.27798	0.11398
5.32684	0.00221	5.32684	0.00874	5.32684	0.01811	5.32684	0.11686
5.3757	0.0023	5.3757	0.00974	5.3757	0.01676	5.3757	0.1159
5.42456	0.00252	5.42456	0.00984	5.42456	0.01659	5.42456	0.11207
5.47342	0.00167	5.47342	0.00874	5.47342	0.01591	5.47343	0.10824
5.52229	0.00216	5.52229	0.00847	5.52229	0.01845	5.52229	0.10824
5.57115	0.00239	5.57115	0.00756	5.57115	0.01676	5.57115	0.11686
5.62001	0.00261	5.62001	0.00838	5.62001	0.01524	5.62001	0.11207
5.66887	0.00252	5.66887	0.0081	5.66887	0.01574	5.66887	0.09483
5.71773	0.00185	5.71773	0.0071	5.71773	0.01253	5.71773	0.10057
5.76659	0.00225	5.76659	0.00874	5.76659	0.01557	5.76659	0.09579
5.81545	0.00194	5.81545	0.00929	5.81545	0.01608	5.81545	0.09962
5.86431	0.0023	5.86431	0.00756	5.86431	0.01439	5.86431	0.09195
5.91317	0.00167	5.91317	0.00783	5.91317	0.01185	5.91317	0.10824
5.96203	0.00135	5.96203	0.00756	5.96203	0.01439	5.96203	0.10153
6.01089	0.00194	6.01089	0.00765	6.01089	0.0149	6.0109	0.0795
6.05976	0.00243	6.05976	0.00747	6.05976	0.01557	6.05976	0.09195
6.10862	0.00162	6.10862	0.0071	6.10862	0.01388	6.10862	0.08621
6.15748	0.00221	6.15748	0.00738	6.15748	0.01117	6.15748	0.09291
6.20634	0.00149	6.20634	0.00619	6.20634	0.01354	6.20634	0.10057
6.2552	0.00171	6.2552	0.00665	6.2552	0.01219	6.2552	0.08621
6.30406	0.0018	6.30406	0.00692	6.30406	0.011	6.30406	0.08046
6.35292	0.00216	6.35292	0.00747	6.35292	0.01236	6.35292	0.09674
6.40178	0.00207	6.40178	0.00619	6.40178	0.01202	6.40178	0.09674
6.45064	0.00198	6.45064	0.00583	6.45064	0.01185	6.45064	0.08429
6.4995	0.00131	6.4995	0.00546	6.4995	0.01287	6.4995	0.07471
6.54836	0.00122	6.54836	0.00701	6.54836	0.011	6.54837	0.09579
6.59723	0.00108	6.59723	0.00656	6.59723	0.01117	6.59723	0.08238
6.64609	0.00194	6.64609	0.00656	6.64609	0.01083	6.64609	0.0728
6.69495	0.0014	6.69495	0.00537	6.69495	0.01151	6.69495	0.07759
6.74381	0.00162	6.74381	0.00692	6.74381	0.01083	6.74381	0.08621
6.79267	0.00185	6.79267	0.00601	6.79267	0.01117	6.79267	0.09483
6.84153	0.00158	6.84153	0.00519	6.84153	0.01016	6.84153	0.08046
6.89039	0.00171	6.89039	0.00501	6.89039	0.01371	6.89039	0.08621
6.93925	0.00144	6.93925	0.00419	6.93925	0.01016	6.93925	0.07759
6.98811	0.00117	6.98811	0.00501	6.98811	0.00813	6.98811	0.09387
7.03697	0.00176	7.03697	0.00483	7.03697	0.01134	7.03697	0.07567
7.08583	0.0014	7.08583	0.00583	7.08583	0.00813	7.08584	0.06801
7.1347	0.0014	7.1347	0.0041	7.1347	0.011	7.1347	0.0795
7.18356	0.00144	7.18356	0.00583	7.18356	0.0083	7.18356	0.06322
7.23242	0.000720981	7.23242	0.00401	7.23242	0.00948	7.23242	0.07567
7.28128	0.000856164	7.28128	0.00464	7.28128	0.01202	7.28128	0.06801
7.33014	0.000991348	7.33014	0.0051	7.33014	0.01083	7.33014	0.05172
7.379	0.000901226	7.379	0.00392	7.379	0.00897	7.379	0.07184
7.42786	0.00158	7.42786	0.0061	7.42786	0.00846	7.42786	0.0613
7.47672	0.00113	7.47672	0.00364	7.47672	0.00745	7.47672	0.06418
7.52558	0.00126	7.52558	0.00364	7.52558	0.00779	7.52558	0.08716
7.57444	0.00135	7.57444	0.00392	7.57444	0.01033	7.57444	0.05556
7.6233	0.00135	7.6233	0.00364	7.6233	0.0066	7.62331	0.07088
7.67217	0.00104	7.67217	0.0041	7.67217	0.00846	7.67217	0.06897
7.72103	0.00131	7.72103	0.00392	7.72103	0.00711	7.72103	0.08716
7.76989	0.00135	7.76989	0.00355	7.76989	0.01033	7.76989	0.06513
7.81875	0.000675919	7.81875	0.00291	7.81875	0.01016	7.81875	0.04885
7.86761	0.000540735	7.86761	0.00382	7.86761	0.00863	7.86761	0.06897
7.91647	0.00108	7.91647	0.00291	7.91647	0.00796	7.91647	0.0728
7.96533	0.00108	7.96533	0.00428	7.96533	0.0083	7.96533	0.06609
8.01419	0.000946287	8.01419	0.00401	8.01419	0.00846	8.01419	0.06418
8.06305	0.0014	8.06305	0.00437	8.06305	0.00813	8.06305	0.04981
8.11191	0.00108	8.11191	0.00382	8.11191	0.00846	8.11191	0.07088
8.16077	0.000991348	8.16077	0.00346	8.16077	0.00694	8.16078	0.06513
8.20964	0.000720981	8.20964	0.00319	8.20964	0.00931	8.20964	0.0728
8.2585	0.0014	8.2585	0.00373	8.2585	0.0066	8.2585	0.05172
8.30736	0.00122	8.30736	0.00382	8.30736	0.00846	8.30736	0.06609
8.35622	0.00131	8.35622	0.00346	8.35622	0.0088	8.35622	0.05843
8.40508	0.000811103	8.40508	0.00246	8.40508	0.00846	8.40508	0.06418
8.45394	0.000946287	8.45394	0.00355	8.45394	0.00846	8.45394	0.05651
8.5028	0.00122	8.5028	0.00319	8.5028	0.00525	8.5028	0.0546
8.55166	0.00117	8.55166	0.00437	8.55166	0.00897	8.55166	0.04693
8.60052	0.000946287	8.60052	0.0031	8.60052	0.00762	8.60052	0.06705
8.64938	0.000720981	8.64938	0.00273	8.64938	0.00796	8.64938	0.05556
8.69824	0.000585797	8.69824	0.00355	8.69824	0.00626	8.69825	0.05651
8.74711	0.000991348	8.74711	0.00401	8.74711	0.00745	8.74711	0.05651
8.79597	0.000901226	8.79597	0.0031	8.79597	0.00745	8.79597	0.0546
8.84483	0.000901226	8.84483	0.00282	8.84483	0.00711	8.84483	0.0728
8.89369	0.000720981	8.89369	0.00237	8.89369	0.00474	8.89369	0.06897
8.94255	0.000450613	8.94255	0.00264	8.94255	0.00576	8.94255	0.0431
8.99141	0.000675919	8.99141	0.00355	8.99141	0.00711	8.99141	0.06034
9.04027	0.000540735	9.04027	0.00301	9.04027	0.00525	9.04027	0.06322
9.08913	0.000675919	9.08913	0.00301	9.08913	0.00576	9.08913	0.04406
9.13799	0.000811103	9.13799	0.00282	9.13799	0.00542	9.13799	0.06226
9.18685	0.000675919	9.18685	0.00337	9.18685	0.00525	9.18685	0.05364
9.23571	0.000856164	9.23571	0.00364	9.23571	0.00593	9.23572	0.04598
9.28458	0.00122	9.28458	0.00328	9.28458	0.00609	9.28458	0.06322
9.33344	0.000675919	9.33344	0.00237	9.33344	0.00542	9.33344	0.05364
9.3823	0.000630858	9.3823	0.00282	9.3823	0.00643	9.3823	0.05556
9.43116	0.000901226	9.43116	0.00282	9.43116	0.00559	9.43116	0.05364
9.48002	0.000630858	9.48002	0.00301	9.48002	0.00694	9.48002	0.05843
9.52888	0.000675919	9.52888	0.002	9.52888	0.0066	9.52888	0.04885
9.57774	0.000901226	9.57774	0.00273	9.57774	0.00491	9.57774	0.05939
9.6266	0.000720981	9.6266	0.00237	9.6266	0.00609	9.6266	0.04502
9.67546	0.000630858	9.67546	0.00282	9.67546	0.00609	9.67546	0.04885
9.72432	0.000675919	9.72432	0.00219	9.72432	0.00559	9.72432	0.04885
9.77318	0.000675919	9.77318	0.002	9.77318	0.00356	9.77319	0.03927
9.82205	0.000720981	9.82205	0.00228	9.82205	0.00542	9.82205	0.04981
9.87091	0.000811103	9.87091	0.00282	9.87091	0.00474	9.87091	0.05939
9.91977	0.000811103	9.91977	0.00364	9.91977	0.00626	9.91977	0.0546
9.96863	0.000585797	9.96863	0.00237	9.96863	0.00609	9.96863	0.04885
10.0175	0.000856164	10.0175	0.00328	10.0175	0.00525	10.0175	0.04693
10.0663	0.000495674	10.0663	0.00246	10.0663	0.0044	10.0663	0.0546
10.1152	0.000450613	10.1152	0.00219	10.1152	0.00508	10.1152	0.04502
10.1641	0.000675919	10.1641	0.00228	10.1641	0.00559	10.1641	0.03927
10.2129	0.000495674	10.2129	0.00155	10.2129	0.00423	10.2129	0.05077
10.2618	0.000405552	10.2618	0.00219	10.2618	0.00389	10.2618	0.03544
10.3107	0.000270368	10.3107	0.00228	10.3107	0.00474	10.3107	0.05268
10.3595	0.000450613	10.3595	0.00237	10.3595	0.00609	10.3595	0.0431
10.4084	0.000675919	10.4084	0.00291	10.4084	0.00576	10.4084	0.05077
10.4572	0.000270368	10.4572	0.002	10.4572	0.00406	10.4572	0.06034
10.5061	0.000675919	10.5061	0.00127	10.5061	0.0044	10.5061	0.03736
10.555	0.000540735	10.555	0.00273	10.555	0.00593	10.555	0.04885
10.6038	0.000766042	10.6038	0.00319	10.6038	0.0044	10.6038	0.03831
10.6527	0.000811103	10.6527	0.00291	10.6527	0.00491	10.6527	0.04023
10.7015	0.000585797	10.7015	0.00155	10.7015	0.00609	10.7015	0.03831
10.7504	0.00036049	10.7504	0.00255	10.7504	0.00322	10.7504	0.04406
10.7993	0.000495674	10.7993	0.002	10.7993	0.00491	10.7993	0.04693
10.8481	0.000315429	10.8481	0.00219	10.8481	0.0044	10.8481	0.0364
10.897	0.000630858	10.897	0.00155	10.897	0.00474	10.897	0.03544
10.9459	0.000405552	10.9459	0.00209	10.9459	0.00423	10.9459	0.04215
10.9947	0.000720981	10.9947	0.001	10.9947	0.00576	10.9947	0.05172
11.0436	0.000766042	11.0436	0.00155	11.0436	0.0066	11.0436	0.03352
11.0924	0.00036049	11.0924	0.00191	11.0924	0.00406	11.0924	0.05939
11.1413	0.000405552	11.1413	0.00237	11.1413	0.00525	11.1413	0.04119
11.1901	0.000540735	11.1901	0.00228	11.1901	0.0044	11.1901	0.04406
11.239	0.000540735	11.239	0.00255	11.239	0.00508	11.239	0.04119
11.2879	0.000540735	11.2879	0.00182	11.2879	0.00339	11.2879	0.04215
11.3367	0.000450613	11.3367	0.00173	11.3367	0.0044	11.3367	0.04215
11.3856	0.00036049	11.3856	0.00118	11.3856	0.00356	11.3856	0.03736
11.4345	0.000405552	11.4345	0.00146	11.4345	0.00423	11.4345	0.04789
11.4833	0.000405552	11.4833	0.00191	11.4833	0.00356	11.4833	0.04502
11.5322	0.000495674	11.5322	0.00173	11.5322	0.00271	11.5322	0.04023
11.581	0.000495674	11.581	0.00255	11.581	0.00406	11.581	0.04119
11.6299	0.000315429	11.6299	0.00127	11.6299	0.00339	11.6299	0.03161
11.6788	0.000270368	11.6788	0.001	11.6788	0.00288	11.6788	0.03352
11.7276	0.000225306	11.7276	0.00191	11.7276	0.00305	11.7276	0.04885
11.7765	0.00036049	11.7765	0.00219	11.7765	0.00288	11.7765	0.04885
11.8253	0.000946287	11.8253	0.00219	11.8253	0.0044	11.8253	0.04119
11.8742	0.00158	11.8742	0.00273	11.8742	0.0044	11.8742	0.04215
11.9231	0.00162	11.9231	0.00209	11.9231	0.00389	11.9231	0.0431
11.9719	0.00126	11.9719	0.00301	11.9719	0.00423	11.9719	0.03544
12.0208	0.00158	12.0208	0.00191	12.0208	0.00339	12.0208	0.03161
12.0696	0.00104	12.0696	0.00264	12.0696	0.00406	12.0696	0.03448
12.1185	0.000585797	12.1185	0.00191	12.1185	0.00474	12.1185	0.03448
12.1674	0.000450613	12.1674	0.00219	12.1674	0.00339	12.1674	0.03161
12.2162	0.000630858	12.2162	0.00164	12.2162	0.00474	12.2162	0.02874
12.2651	0.000180245	12.2651	0.00173	12.2651	0.00372	12.2651	0.02969
12.314	0.00113	12.314	0.0031	12.314	0.00339	12.314	0.02969
12.3628	0.000630858	12.3628	0.00182	12.3628	0.00508	12.3628	0.03352
12.4117	0.000675919	12.4117	0.00155	12.4117	0.00305	12.4117	0.0364
12.4605	0.000675919	12.4605	0.00127	12.4605	0.0022	12.4605	0.03065
12.5094	0.000450613	12.5094	0.00191	12.5094	0.0044	12.5094	0.03448
12.5583	0.00036049	12.5583	0.00127	12.5583	0.00322	12.5583	0.02969
12.6071	0.000270368	12.6071	0.00228	12.6071	0.00356	12.6071	0.02778
12.656	0.000720981	12.656	0.00109	12.656	0.00305	12.656	0.03544
12.7048	0.00036049	12.7048	0.000728531	12.7048	0.00271	12.7048	0.02969
12.7537	0.00036049	12.7537	0.00146	12.7537	0.00457	12.7537	0.0249
12.8026	0.000450613	12.8026	0.00155	12.8026	0.00237	12.8026	0.03544
12.8514	0.000450613	12.8514	0.00173	12.8514	0.00288	12.8514	0.04119
12.9003	0.000225306	12.9003	0.00118	12.9003	0.00322	12.9003	0.03736
12.9491	0.000675919	12.9491	0.00118	12.9491	0.00254	12.9491	0.03161
12.998	0.000405552	12.998	0.000910664	12.998	0.00169	12.998	0.04023
13.0469	0.000540735	13.0469	0.00164	13.0469	0.0022	13.0469	0.02874
13.0957	0.00036049	13.0957	0.001	13.0957	0.00305	13.0957	0.02203
13.1446	0.000270368	13.1446	0.00109	13.1446	0.00254	13.1446	0.03927
13.1935	0.000180245	13.1935	0.00164	13.1935	0.00356	13.1935	0.0431
13.2423	0.000450613	13.2423	0.000728531	13.2423	0.0044	13.2423	0.03544
13.2912	0.000225306	13.2912	0.00146	13.2912	0.00254	13.2912	0.03831
13.34	0.000315429	13.34	0.000819597	13.34	0.00372	13.34	0.03352
13.3889	0.000315429	13.3889	0.00127	13.3889	0.00339	13.3889	0.03448
13.4377	0.000450613	13.4377	0.00137	13.4377	0.00423	13.4377	0.03352
13.4866	0.000225306	13.4866	0.000546398	13.4866	0.00305	13.4866	0.03065
13.5355	0.000630858	13.5355	0.00146	13.5355	0.00288	13.5355	0.03352
13.5843	0.000585797	13.5843	0.000910664	13.5843	0.00271	13.5843	0.02203
13.6332	0.000585797	13.6332	0.00137	13.6332	0.00322	13.6332	0.02778
13.6821	0.00036049	13.6821	0.00127	13.6821	0.00305	13.6821	0.03448
13.7309	0.00036049	13.7309	0.00219	13.7309	0.00169	13.7309	0.0364
13.7798	0.000540735	13.7798	0.001	13.7798	0.00339	13.7798	0.0249
13.8286	0.000225306	13.8286	0.00118	13.8286	0.00271	13.8286	0.04119
13.8775	0.000225306	13.8775	0.00137	13.8775	0.00339	13.8775	0.0364
13.9264	0.000405552	13.9264	0.000819597	13.9264	0.00169	13.9264	0.04215
13.9752	0.000270368	13.9752	0.00127	13.9752	0.0022	13.9752	0.02969
14.0241	9.01226e-05	14.0241	0.000728531	14.0241	0.00237	14.0241	0.02874
14.0729	0.000270368	14.0729	0.00118	14.0729	0.00186	14.073	0.02874
14.1218	0.000135184	14.1218	0.00118	14.1218	0.00237	14.1218	0.03161
14.1707	0.000135184	14.1707	0.000910664	14.1707	0.00186	14.1707	0.01724
14.2195	0.000270368	14.2195	0.001	14.2195	0.0022	14.2195	0.02011
14.2684	0.000180245	14.2684	0.000455332	14.2684	0.00305	14.2684	0.02874
14.3172	0.000225306	14.3172	0.001	14.3172	0.00152	14.3172	0.03065
14.3661	0.000135184	14.3661	0.00137	14.3661	0.00305	14.3661	0.02586
14.415	0.000405552	14.415	0.000819597	14.415	0.00305	14.415	0.02778
14.4638	9.01226e-05	14.4638	0.00127	14.4638	0.00305	14.4638	0.03831
14.5127	0.000270368	14.5127	0.00127	14.5127	0.00237	14.5127	0.02586
14.5616	0.000450613	14.5616	0.00137	14.5616	0.00288	14.5616	0.02586
14.6104	0.000180245	14.6104	0.001	14.6104	0.00254	14.6104	0.01533
14.6593	0.000180245	14.6593	0.000819597	14.6593	0.00135	14.6593	0.02969
14.7081	0.000135184	14.7081	0.00109	14.7081	0.00119	14.7081	0.02778
14.757	0.000180245	14.757	0.00127	14.757	0.00322	14.757	0.03065
14.8059	0.000225306	14.8059	0.000364266	14.8059	0.00288	14.8059	0.02586
14.8547	0.00036049	14.8547	0.000819597	14.8547	0.00271	14.8547	0.02011
14.9036	0.00036049	14.9036	0.00109	14.9036	0.00186	14.9036	0.02395
14.9524	0.000225306	14.9524	0.00118	14.9524	0.00169	14.9524	0.03448
15.0013	9.01226e-05	15.0013	0.001	15.0013	0.00237	15.0013	0.02778
15.0502	0.000405552	15.0502	0.00127	15.0502	0.00305	15.0502	0.02778
15.099	0.000225306	15.099	0.000819597	15.099	0.00237	15.099	0.02203
15.1479	0.000225306	15.1479	0.00137	15.1479	0.00237	15.1479	0.02395
15.1967	0.000135184	15.1967	0.00109	15.1967	0.00169	15.1967	0.02682
15.2456	0.000270368	15.2456	0.00109	15.2456	0.00254	15.2456	0.0182
15.2945	4.50613e-05	15.2945	0.00137	15.2945	0.00288	15.2945	0.02778
15.3433	0.000135184	15.3433	0.000728531	15.3433	0.00203	15.3433	0.01724
15.3922	0.000270368	15.3922	0.000546398	15.3922	0.00237	15.3922	0.01533
15.4411	0.000135184	15.4411	0.00109	15.4411	0.0022	15.4411	0.02107
15.4899	0.000270368	15.4899	0.00109	15.4899	0.00372	15.4899	0.02299
15.5388	0.000315429	15.5388	0.00137	15.5388	0.00203	15.5388	0.02011
15.5876	0.000315429	15.5876	0.00146	15.5876	0.0022	15.5876	0.02011
15.6365	0.000270368	15.6365	0.001	15.6365	0.00186	15.6365	0.0249
15.6853	0.000135184	15.6853	0.00127	15.6853	0.00271	15.6854	0.0249
15.7342	0.000180245	15.7342	0.001	15.7342	0.00305	15.7342	0.0249
15.7831	0.000180245	15.7831	0.00109	15.7831	0.00203	15.7831	0.01437
15.8319	0.000315429	15.8319	0.00109	15.8319	0.00152	15.8319	0.02107
15.8808	0.000270368	15.8808	0.001	15.8808	0.00169	15.8808	0.0249
15.9297	0.00036049	15.9297	0.000819597	15.9297	0.00186	15.9297	0.02107
15.9785	0.000225306	15.9785	0.000455332	15.9785	0.00254	15.9785	0.02299
16.0274	0.000270368	16.0274	0.001	16.0274	0.00152	16.0274	0.03161
16.0762	0.000135184	16.0762	0.001	16.0762	0.00203	16.0762	0.01916
16.1251	0.000270368	16.1251	0.000819597	16.1251	0.00254	16.1251	0.02395
16.174	0.000270368	16.174	0.00109	16.174	0.00203	16.174	0.02011
16.2228	0.000225306	16.2228	0.000546398	16.2228	0.00102	16.2228	0.02395
16.2717	9.01226e-05	16.2717	0.000546398	16.2717	0.00152	16.2717	0.01341
16.3206	0.000270368	16.3206	0.000637465	16.3206	0.0022	16.3206	0.02778
16.3694	0.000315429	16.3694	0.001	16.3694	0.00237	16.3694	0.02395
16.4183	0	16.4183	0.000728531	16.4183	0.00237	16.4183	0.02682
16.4671	0.000180245	16.4671	0.000455332	16.4671	0.00356	16.4671	0.02203
16.516	0.00036049	16.516	0.000273199	16.516	0.00135	16.516	0.02778
16.5648	0.000135184	16.5648	0.001	16.5648	0.00169	16.5648	0.02586
16.6137	0	16.6137	0.000819597	16.6137	0.00203	16.6137	0.01916
16.6626	0.000270368	16.6626	0.000637465	16.6626	0.00119	16.6626	0.02874
16.7114	0.000180245	16.7114	0.000910664	16.7114	0.00186	16.7114	0.01724
16.7603	0.000135184	16.7603	0.000455332	16.7603	0.00237	16.7603	0.01916
16.8092	0.000180245	16.8092	0.000819597	16.8092	0.0022	16.8092	0.01724
16.858	0.000225306	16.858	0.000910664	16.858	0.00152	16.858	0.02778
16.9069	0.000135184	16.9069	0.000455332	16.9069	0.00186	16.9069	0.02107
16.9557	0.000180245	16.9557	0.000455332	16.9557	0.00169	16.9557	0.02395
17.0046	0.000180245	17.0046	0.000546398	17.0046	0.00119	17.0046	0.01724
17.0535	0.000135184	17.0535	0.001	17.0535	0.00203	17.0535	0.02395
17.1023	0.000180245	17.1023	0.000728531	17.1023	0.00254	17.1023	0.01628
17.1512	9.01226e-05	17.1512	0.000455332	17.1512	0.0022	17.1512	0.01341
17.2	0.000225306	17.2	0.000728531	17.2	0.00102	17.2	0.01533
17.2489	0.000225306	17.2489	0.000819597	17.2489	0.00152	17.2489	0.01724
17.2978	9.01226e-05	17.2978	0.000182133	17.2978	0.00119	17.2978	0.02395
17.3466	4.50613e-05	17.3466	0.000637465	17.3466	0.00135	17.3466	0.0182
17.3955	9.01226e-05	17.3955	0.00109	17.3955	0.00135	17.3955	0.01533
17.4444	4.50613e-05	17.4444	0.000910664	17.4444	0.00237	17.4444	0.02395
17.4932	4.50613e-05	17.4932	0.000455332	17.4932	0.00119	17.4932	0.02395
17.5421	0.000270368	17.5421	0.000637465	17.5421	0.00102	17.5421	0.02299
17.5909	0.000315429	17.5909	0.000637465	17.5909	0.00119	17.5909	0.01437
17.6398	9.01226e-05	17.6398	0.000728531	17.6398	0.00186	17.6398	0.01724
17.6886	0.000225306	17.6886	9.10664e-05	17.6886	0.00186	17.6886	0.02682
17.7375	0.000180245	17.7375	0.000364266	17.7375	0.00186	17.7375	0.02969
17.7864	0.000180245	17.7864	0.00109	17.7864	0.00237	17.7864	0.01916
17.8352	0.000135184	17.8352	0.000728531	17.8352	0.00119	17.8352	0.02107
17.8841	0.000180245	17.8841	0.000637465	17.8841	0.00119	17.8841	0.01533
17.933	0.000135184	17.933	0.000728531	17.933	0.00169	17.933	0.02682
17.9818	0.000180245	17.9818	0.000546398	17.9818	0.00203	17.9818	0.02011
18.0307	4.50613e-05	18.0307	0.000637465	18.0307	0.00169	18.0307	0.01724
18.0795	9.01226e-05	18.0795	0.000637465	18.0795	0.00203	18.0795	0.03352
18.1284	0.000270368	18.1284	0.000273199	18.1284	0.00135	18.1284	0.02299
18.1773	0.000135184	18.1773	0.000546398	18.1773	0.00237	18.1773	0.02011
18.2261	9.01226e-05	18.2261	0.000637465	18.2261	0.00152	18.2261	0.01724
18.275	9.01226e-05	18.275	0.000364266	18.275	0.00102	18.275	0.01724
18.3238	4.50613e-05	18.3238	0.000364266	18.3238	0.00152	18.3239	0.01628
18.3727	0.00036049	18.3727	0.000455332	18.3727	0.00119	18.3727	0.01724
18.4216	0.00036049	18.4216	0.000910664	18.4216	0.00119	18.4216	0.01724
18.4704	0.000180245	18.4704	0.000546398	18.4704	0.00288	18.4704	0.01054
18.5193	0.000135184	18.5193	0.000637465	18.5193	0.00152	18.5193	0.01724
18.5681	0.000180245	18.5681	0.000637465	18.5681	0.00135	18.5681	0.01437
18.617	0.000180245	18.617	0.000455332	18.617	0.00102	18.617	0.0182
18.6659	9.01226e-05	18.6659	0	18.6659	0.00135	18.6659	0.01916
18.7147	0	18.7147	0	18.7147	0	18.7147	0.01054
18.7636	0	18.7636	0	18.7636	0	18.7636	0.02011
18.8124	0	18.8124	0	18.8124	0	18.8124	0.01628
18.8613	0	18.8613	0	18.8613	0	18.8613	0.01245
18.9102	0	18.9102	0	18.9102	0	18.9102	0.01533
18.959	0	18.959	0	18.959	0	18.959	0.01916
19.0079	0	19.0079	0	19.0079	0	19.0079	0.01628
19.0568	0	19.0568	0	19.0568	0	19.0568	0.01245
19.1056	0	19.1056	0	19.1056	0	19.1056	0.02299
19.1545	0	19.1545	0	19.1545	0	19.1545	0.01437
19.2033	0	19.2033	0	19.2033	0	19.2033	0.01437
19.2522	0	19.2522	0	19.2522	0	19.2522	0.0182
19.3011	0	19.3011	0	19.3011	0	19.3011	0.01341
19.3499	0	19.3499	0	19.3499	0	19.3499	0.01628
19.3988	0	19.3988	0	19.3988	0	19.3988	0.01533
19.4476	0	19.4476	0	19.4476	0	19.4476	0.02011
19.4965	0	19.4965	0	19.4965	0	19.4965	0.01437
19.5454	0	19.5454	0	19.5454	0	19.5454	0.01437
19.5942	0	19.5942	0	19.5942	0	19.5942	0.01437
19.6431	0	19.6431	0	19.6431	0	19.6431	0.01437
19.6919	0	19.6919	0	19.6919	0	19.6919	0.02395
19.7408	0	19.7408	0	19.7408	0	19.7408	0.01245
19.7897	0	19.7897	0	19.7897	0	19.7897	0.02107
19.8385	0	19.8385	0	19.8385	0	19.8385	0.02011
19.8874	0	19.8874	0	19.8874	0	19.8874	0.01916
19.9363	0	19.9363	0	19.9363	0	19.9363	0.02107
19.9851	0	19.9851	0	19.9851	0	19.9851	0.01341
20.034	0	20.034	0	20.034	0	20.034	0.01628
20.0828	0	20.0828	0	20.0828	0	20.0828	0.01724
20.1317	0	20.1317	0	20.1317	0	20.1317	0.01341
20.1806	0	20.1806	0	20.1806	0	20.1806	0.01437
20.2294	0	20.2294	0	20.2294	0	20.2294	0.01628
20.2783	0	20.2783	0	20.2783	0	20.2783	0.0249
20.3271	0	20.3271	0	20.3271	0	20.3271	0.01341
20.376	0	20.376	0	20.376	0	20.376	0.01724
20.4249	0	20.4249	0	20.4249	0	20.4249	0.01341
20.4737	0	20.4737	0	20.4737	0	20.4737	0.02203
20.5226	0	20.5226	0	20.5226	0	20.5226	0.01916
20.5714	0	20.5714	0	20.5714	0	20.5714	0.01916
20.6203	0	20.6203	0	20.6203	0	20.6203	0.01341
20.6692	0	20.6692	0	20.6692	0	20.6692	0.01341
20.718	0	20.718	0	20.718	0	20.718	0.01437
20.7669	0	20.7669	0	20.7669	0	20.7669	0.01533
20.8158	0	20.8158	0	20.8158	0	20.8158	0.01245
20.8646	0	20.8646	0	20.8646	0	20.8646	0.02682
20.9135	0	20.9135	0	20.9135	0	20.9135	0.00766
20.9623	0	20.9623	0	20.9623	0	20.9623	0.01149
21.0112	0	21.0112	0	21.0112	0	21.0112	0.01628
21.0601	0	21.0601	0	21.0601	0	21.0601	0.01245
21.1089	0	21.1089	0	21.1089	0	21.1089	0.00862
21.1578	0	21.1578	0	21.1578	0	21.1578	0.02011
21.2066	0	21.2066	0	21.2066	0	21.2066	0.01437
21.2555	0	21.2555	0	21.2555	0	21.2555	0.01149
21.3044	0	21.3044	0	21.3044	0	21.3044	0.01724
21.3532	0	21.3532	0	21.3532	0	21.3532	0.01724
21.4021	0	21.4021	0	21.4021	0	21.4021	0.0182
21.4509	0	21.4509	0	21.4509	0	21.4509	0.01437
--	--	--	--	--	--	21.4998	0.01245
--	--	--	--	--	--	21.5487	0.01628
--	--	--	--	--	--	21.5975	0.01437
--	--	--	--	--	--	21.6464	0.00862
--	--	--	--	--	--	21.6953	0.01533
--	--	--	--	--	--	21.7441	0.01533
--	--	--	--	--	--	21.793	0.01149
--	--	--	--	--	--	21.8418	0.01916
--	--	--	--	--	--	21.8907	0.00862
--	--	--	--	--	--	21.9396	0.0067
--	--	--	--	--	--	21.9884	0.01437
--	--	--	--	--	--	22.0373	0.01054
--	--	--	--	--	--	22.0861	0.02203
--	--	--	--	--	--	22.135	0.01149
--	--	--	--	--	--	22.1839	0.01149
--	--	--	--	--	--	22.2327	0.01149
--	--	--	--	--	--	22.2816	0.01724
--	--	--	--	--	--	22.3304	0.01149
--	--	--	--	--	--	22.3793	0.01054
--	--	--	--	--	--	22.4282	0.01341
--	--	--	--	--	--	22.477	0.0182
--	--	--	--	--	--	22.5259	0.02107
--	--	--	--	--	--	22.5747	0.01341
--	--	--	--	--	--	22.6236	0.00766
--	--	--	--	--	--	22.6725	0.01149
--	--	--	--	--	--	22.7213	0.00958
--	--	--	--	--	--	22.7702	0.01149
--	--	--	--	--	--	22.8191	0.01149
--	--	--	--	--	--	22.8679	0.01341
--	--	--	--	--	--	22.9168	0.01533
--	--	--	--	--	--	22.9656	0.01245
--	--	--	--	--	--	23.0145	0.01341
--	--	--	--	--	--	23.0633	0.01628
--	--	--	--	--	--	23.1122	0.01341
--	--	--	--	--	--	23.1611	0.01437
--	--	--	--	--	--	23.2099	0.01724
--	--	--	--	--	--	23.2588	0.01916
--	--	--	--	--	--	23.3077	0.02395
--	--	--	--	--	--	23.3565	0.02107
--	--	--	--	--	--	23.4054	0.02299
--	--	--	--	--	--	23.4542	0.01437
--	--	--	--	--	--	23.5031	0.01341
--	--	--	--	--	--	23.552	0.01054
--	--	--	--	--	--	23.6008	0.0182
--	--	--	--	--	--	23.6497	0.02586
--	--	--	--	--	--	23.6986	0.01916
--	--	--	--	--	--	23.7474	0.02107
--	--	--	--	--	--	23.7963	0.01437
--	--	--	--	--	--	23.8451	0.0182
--	--	--	--	--	--	23.894	0.01533
--	--	--	--	--	--	23.9428	0.0182
--	--	--	--	--	--	23.9917	0.01533
--	--	--	--	--	--	24.0406	0.01724
--	--	--	--	--	--	24.0894	0.01437
--	--	--	--	--	--	24.1383	0.01533
--	--	--	--	--	--	24.1871	0.01916
--	--	--	--	--	--	24.236	0.01437
--	--	--	--	--	--	24.2849	0.01724
--	--	--	--	--	--	24.3337	0.01533
--	--	--	--	--	--	24.3826	0.01533
--	--	--	--	--	--	24.4315	0.01628
--	--	--	--	--	--	24.4803	0.01149
--	--	--	--	--	--	24.5292	0.00862
--	--	--	--	--	--	24.578	0.01724
--	--	--	--	--	--	24.6269	0.01341
--	--	--	--	--	--	24.6758	0.01533
--	--	--	--	--	--	24.7246	0.01724
--	--	--	--	--	--	24.7735	0.00958
--	--	--	--	--	--	24.8224	0.01245
--	--	--	--	--	--	24.8712	0.01245
--	--	--	--	--	--	24.9201	0.01533
--	--	--	--	--	--	24.9689	0.01341
--	--	--	--	--	--	25.0178	0.01533
--	--	--	--	--	--	25.0666	0.00766
--	--	--	--	--	--	25.1155	0.01054
--	--	--	--	--	--	25.1644	0.00862
--	--	--	--	--	--	25.2132	0.01245
--	--	--	--	--	--	25.2621	0.01245
--	--	--	--	--	--	25.311	0.0067
--	--	--	--	--	--	25.3598	0.01341
--	--	--	--	--	--	25.4087	0.02011
--	--	--	--	--	--	25.4575	0.00958
--	--	--	--	--	--	25.5064	0.01245
--	--	--	--	--	--	25.5553	0.00766
--	--	--	--	--	--	25.6041	0.0067
--	--	--	--	--	--	25.653	0.01341
--	--	--	--	--	--	25.7018	0.01245
--	--	--	--	--	--	25.7507	0.01437
--	--	--	--	--	--	25.7996	0.01054
--	--	--	--	--	--	25.8484	0.01245
--	--	--	--	--	--	25.8973	0.0067
--	--	--	--	--	--	25.9461	0.01054
--	--	--	--	--	--	25.995	0.01149
--	--	--	--	--	--	26.0439	0.01054
--	--	--	--	--	--	26.0927	0.00958
--	--	--	--	--	--	26.1416	0.0067
--	--	--	--	--	--	26.1904	0.01245
--	--	--	--	--	--	26.2393	0.01341
--	--	--	--	--	--	26.2882	0.00958
--	--	--	--	--	--	26.337	0.01341
--	--	--	--	--	--	26.3859	0.01724
--	--	--	--	--	--	26.4348	0.01628
--	--	--	--	--	--	26.4836	0.01916
--	--	--	--	--	--	26.5325	0.01533
--	--	--	--	--	--	26.5813	0.01245
--	--	--	--	--	--	26.6302	0.01341
--	--	--	--	--	--	26.6791	0.01149
--	--	--	--	--	--	26.7279	0.0182
--	--	--	--	--	--	26.7768	0.01149
--	--	--	--	--	--	26.8256	0.00958
--	--	--	--	--	--	26.8745	0.01341
--	--	--	--	--	--	26.9234	0.01245
--	--	--	--	--	--	26.9722	0.01245
--	--	--	--	--	--	27.0211	0.01149
--	--	--	--	--	--	27.0699	0.00766
--	--	--	--	--	--	27.1188	0.00766
--	--	--	--	--	--	27.1677	0.00958
--	--	--	--	--	--	27.2165	0.00958
--	--	--	--	--	--	27.2654	0.00958
--	--	--	--	--	--	27.3143	0.00862
--	--	--	--	--	--	27.3631	0.01341
--	--	--	--	--	--	27.412	0.00958
--	--	--	--	--	--	27.4608	0.01437
--	--	--	--	--	--	27.5097	0.01054
--	--	--	--	--	--	27.5586	0.01054
--	--	--	--	--	--	27.6074	0.01724
--	--	--	--	--	--	27.6563	0.01054
--	--	--	--	--	--	27.7051	0.01149
--	--	--	--	--	--	27.754	0.00862
--	--	--	--	--	--	27.8029	0.00766
--	--	--	--	--	--	27.8517	0.00862
--	--	--	--	--	--	27.9006	0.01149
--	--	--	--	--	--	27.9494	0.00958
--	--	--	--	--	--	27.9983	0.01054
--	--	--	--	--	--	28.0472	0.0067
--	--	--	--	--	--	28.096	0.01533
--	--	--	--	--	--	28.1449	0.0067
--	--	--	--	--	--	28.1938	0.00958
--	--	--	--	--	--	28.2426	0.01341
--	--	--	--	--	--	28.2915	0.01437
--	--	--	--	--	--	28.3403	0.01245
--	--	--	--	--	--	28.3892	0.00958
--	--	--	--	--	--	28.4381	0.01245
--	--	--	--	--	--	28.4869	0.00862
--	--	--	--	--	--	28.5358	0.01054
--	--	--	--	--	--	28.5846	0.0067
--	--	--	--	--	--	28.6335	0.01149
--	--	--	--	--	--	28.6824	0.0067
--	--	--	--	--	--	28.7312	0.00862
--	--	--	--	--	--	28.7801	0.00958
--	--	--	--	--	--	28.8289	0.00766
--	--	--	--	--	--	28.8778	0.01533
--	--	--	--	--	--	28.9267	0.01341
--	--	--	--	--	--	--	--
--	--	--	--	--	--	--	--
--	--	--	--	--	--	--	--
--	--	--	--	--	--	--	--
--	--	--	--	--	--	--	--
--	--	--	--	--	--	--	--
--	--	--	--	--	--	--	--
--	--	--	--	--	--	--	--
--	--	--	--	--	--	--	--
--	--	--	--	--	--	--	--
--	--	--	--	--	--	--	--
--	--	--	--	--	--	--	--
--	--	--	--	--	--	--	--
--	--	--	--	--	--	--	--
--	--	--	--	--	--	--	--
--	--	--	--	--	--	--	--
--	--	--	--	--	--	--	--
--	--	--	--	--	--	--	--
--	--	--	--	--	--	--	--
--	--	--	--	--	--	--	--
--	--	--	--	--	--	--	--
--	--	--	--	--	--	--	--
--	--	--	--	--	--	--	--
--	--	--	--	--	--	--	--
--	--	--	--	--	--	--	--
--	--	--	--	--	--	--	--
--	--	--	--	--	--	--	--
--	--	--	--	--	--	--	--
--	--	--	--	--	--	--	--
--	--	--	--	--	--	--	--
--	--	--	--	--	--	--	--
--	--	--	--	--	--	--	--
--	--	--	--	--	--	--	--
--	--	--	--	--	--	--	--
--	--	--	--	--	--	--	--
--	--	--	--	--	--	--	--
--	--	--	--	--	--	--	--
--	--	--	--	--	--	--	--
--	--	--	--	--	--	--	--
--	--	--	--	--	--	--	--
--	--	--	--	--	--	--	--
--	--	--	--	--	--	--	--
--	--	--	--	--	--	--	--
--	--	--	--	--	--	--	--
--	--	--	--	--	--	--	--
--	--	--	--	--	--	--	--
--	--	--	--	--	--	--	--
--	--	--	--	--	--	--	--
--	--	--	--	--	--	--	--
--	--	--	--	--	--	--	--
--	--	--	--	--	--	--	--
--	--	--	--	--	--	--	--
--	--	--	--	--	--	--	--
--	--	--	--	--	--	--	--
--	--	--	--	--	--	--	--
--	--	--	--	--	--	--	--
--	--	--	--	--	--	--	--
--	--	--	--	--	--	--	--
--	--	--	--	--	--	--	--
--	--	--	--	--	--	--	--
--	--	--	--	--	--	--	--
--	--	--	--	--	--	--	--
--	--	--	--	--	--	--	--
--	--	--	--	--	--	--	--
--	--	--	--	--	--	--	--
--	--	--	--	--	--	--	--
--	--	--	--	--	--	--	--
--	--	--	--	--	--	--	--
--	--	--	--	--	--	--	--
--	--	--	--	--	--	--	--
--	--	--	--	--	--	--	--
--	--	--	--	--	--	--	--
--	--	--	--	--	--	--	--
--	--	--	--	--	--	--	--
--	--	--	--	--	--	--	--
--	--	--	--	--	--	--	--
--	--	--	--	--	--	--	--
--	--	--	--	--	--	--	--
--	--	--	--	--	--	--	--
--	--	--	--	--	--	--	--
--	--	--	--	--	--	--	--
--	--	--	--	--	--	--	--
--	--	--	--	--	--	--	--
--	--	--	--	--	--	--	--
--	--	--	--	--	--	--	--
--	--	--	--	--	--	--	--
--	--	--	--	--	--	--	--
--	--	--	--	--	--	--	--
--	--	--	--	--	--	--	--
--	--	--	--	--	--	--	--
--	--	--	--	--	--	--	--
--	--	--	--	--	--	--	--
--	--	--	--	--	--	--	--
--	--	--	--	--	--	--	--
--	--	--	--	--	--	--	--
--	--	--	--	--	--	--	--
--	--	--	--	--	--	--	--
--	--	--	--	--	--	--	--
--	--	--	--	--	--	--	--
--	--	--	--	--	--	--	--
--	--	--	--	--	--	--	--
--	--	--	--	--	--	--	--
--	--	--	--	--	--	--	--
--	--	--	--	--	--	--	--
--	--	--	--	--	--	--	--
--	--	--	--	--	--	--	--
--	--	--	--	--	--	--	--
--	--	--	--	--	--	--	--
--	--	--	--	--	--	--	--
--	--	--	--	--	--	--	--
--	--	--	--	--	--	--	--
--	--	--	--	--	--	--	--
--	--	--	--	--	--	--	--
--	--	--	--	--	--	--	--
--	--	--	--	--	--	--	--
--	--	--	--	--	--	--	--
--	--	--	--	--	--	--	--
--	--	--	--	--	--	--	--
--	--	--	--	--	--	--	--
--	--	--	--	--	--	--	--
--	--	--	--	--	--	--	--
--	--	--	--	--	--	--	--
--	--	--	--	--	--	--	--
--	--	--	--	--	--	--	--
--	--			--	--	--	--
--	--			--	--	--	--
--	--			--	--	--	--
--	--			--	--	--	--
--	--			--	--	--	--
--	--			--	--	--	--
--	--			--	--	--	--
--	--			--	--	--	--
--	--			--	--	--	--
--	--			--	--	--	--
--	--					--	--
--	--					--	--
--	--					--	--
--	--					--	--
--	--					--	--
--	--					--	--
--	--					--	--
--	--					--	--
--	--
--	--
--	--
--	--
--	--
--	--
--	--
--	--
--	--
--	--
--	--

## Sheet: Fig. 3c
Built-in potential (eV)	Feature time of ① (ps)
1.63	11
0.84	8.157
0.24	32
0.15	30.5

## Sheet: Fig. 4c
	Z0		Z7		Z14
Wavelength (nm)	Intensity (a.u.)	Wavelength (nm)	Intensity (a.u.)	Wavelength (nm)	Intensity (a.u.)
485	0.02147	485	0.07685	485	0.02649
494.821	0.02072	494.821	0.07466	494.821	0.02435
504.643	0.02066	504.643	0.06306	504.643	0.02313
514.464	0.02074	514.464	0.06561	514.464	0.02474
524.286	0.02053	524.286	0.06978	524.286	0.02618
534.107	0.02007	534.107	0.0787	534.107	0.0266
543.929	0.02282	543.929	0.11811	543.929	0.02977
553.75	0.03835	553.75	0.36198	553.75	0.06227
563.571	0.15582	563.571	2.01509	563.571	0.26044
573.393	0.34275	573.393	4.54049	573.393	0.62006
583.214	0.33545	583.214	4.21635	583.214	0.53922
593.036	0.37414	593.036	5.1672	593.036	0.62906
602.857	0.54873	602.857	7.43409	602.857	1.07975
612.679	0.62394	612.679	7.67341	612.679	1.17167
622.5	1.19546	622.5	15.2192	622.5	2.22839
632.321	1.28399	632.321	16.5907	632.321	2.27171
642.143	1.60334	642.143	19.9201	642.143	2.80055
651.964	2.34516	651.964	27.6851	651.964	4.26888
661.786	3.21803	661.786	37.7367	661.786	5.74836
671.607	4.91575	671.607	51.2164	671.607	8.03139
681.429	7.14986	681.429	66.8911	681.429	11.2504
691.25	6.2466	691.25	55.0585	691.25	9.04162
701.071	8.11525	701.071	71.597	701.071	11.5721
710.893	14.5201	710.893	124.704	710.893	23.552
720.714	15.0401	720.714	130.661	720.714	24.6951
730.536	7.98663	730.536	66.7465	730.536	12.1568
740.357	5.35604	740.357	48.8865	740.357	8.91216
750.179	4.3723	750.179	38.8549	750.179	6.90001
760	2.98705	760	26.4325	760	4.91268

## Sheet: Fig. 4e
n=2
0.97007	0.98161	0.99232	0.98816	0.97924	0.96832	0.95386	0.91885	0.86821	0.82082	0.79335	0.78201	0.77699
0.94838	0.96337	0.97831	0.9901	0.97579	0.95811	0.94324	0.91588	0.8702	0.81725	0.78497	0.77287	0.77457		Note; The X and Y axes represent spatial coordinates, and the values represent intensities.
0.98375	0.97473	0.96571	0.9588	0.95727	0.95171	0.93239	0.89544	0.85349	0.80926	0.78255	0.78021	0.77833
1	0.96509	0.93193	0.93367	0.91927	0.89886	0.8901	0.86514	0.83906	0.80986	0.78618	0.77568	0.77299
0.93739	0.92104	0.90469	0.88453	0.86347	0.86097	0.84558	0.828	0.80584	0.78715	0.77612	0.77738	0.77961
0.88839	0.87347	0.85867	0.84626	0.8343	0.81364	0.80432	0.79072	0.78944	0.78188	0.77384	0.77212	0.76684
0.88645	0.84868	0.81222	0.79912	0.78005	0.76861	0.76669	0.76999	0.77559	0.78059	0.777	0.776	0.78047
0.8286	0.8026	0.77711	0.76964	0.7503	0.73711	0.73593	0.74348	0.75413	0.76602	0.77681	0.78166	0.78088
0.74716	0.75144	0.75438	0.73698	0.72316	0.72486	0.72642	0.74235	0.76536	0.7783	0.78764	0.79262	0.7852
0.7656	0.74718	0.7293	0.71651	0.72019	0.7182	0.72512	0.73792	0.76771	0.79512	0.80846	0.80638	0.7938
0.75718	0.73959	0.72254	0.71135	0.70145	0.70848	0.73643	0.76265	0.78643	0.81153	0.826	0.82187	0.80302
0.71776	0.72265	0.72785	0.73737	0.73727	0.73511	0.74559	0.77326	0.80375	0.82992	0.84247	0.84348	0.84059
0.76046	0.76331	0.76555	0.75528	0.75422	0.76568	0.78489	0.80578	0.83482	0.84901	0.85951	0.86937	0.85723
n=3
0.97998	0.98333	0.98613	0.97687	0.97503	0.9809	0.9582	0.95893	0.92684	0.8878	0.84042	0.75566	0.68553
1	0.97198	0.94528	0.96435	0.96895	0.97391	0.93199	0.90044	0.86451	0.82743	0.78627	0.7281	0.66897
0.86702	0.88684	0.90627	0.91494	0.91371	0.90154	0.89563	0.87211	0.83687	0.79366	0.75623	0.72299	0.68067
0.83363	0.82884	0.82399	0.81841	0.82995	0.81335	0.81075	0.78892	0.76341	0.73673	0.70967	0.67808	0.64009
0.79408	0.76135	0.73039	0.7347	0.74213	0.72331	0.71921	0.7162	0.70288	0.69357	0.68188	0.66327	0.645
0.6643	0.66682	0.66905	0.65358	0.65784	0.65789	0.66353	0.68134	0.69032	0.69494	0.68121	0.65575	0.63814
0.6315	0.61628	0.60077	0.5788	0.58951	0.61186	0.61989	0.64672	0.67604	0.69528	0.69767	0.67735	0.65581
0.59835	0.58041	0.56266	0.56846	0.56784	0.58461	0.63126	0.67506	0.71433	0.73421	0.74104	0.72822	0.69056
0.55349	0.55257	0.55165	0.54477	0.55266	0.58356	0.63679	0.68863	0.75346	0.78773	0.78785	0.76743	0.73536
0.57486	0.5655	0.55646	0.56903	0.57128	0.61013	0.68254	0.74036	0.80061	0.84983	0.84832	0.82047	0.89341
0.58404	0.58433	0.58455	0.57421	0.59746	0.65494	0.70636	0.79051	0.87551	0.92347	0.9351	0.89708	0.84159
0.64061	0.63075	0.62134	0.64265	0.65339	0.70361	0.76939	0.85466	0.92654	0.9524	0.9446	0.92028	0.88649
0.69769	0.6854	0.67406	0.69139	0.72185	0.7759	0.82045	0.89525	0.97405	0.99705	0.97748	0.94827	0.91091
n=4&5
0.81698	0.7996	0.78251	0.77881	0.79225	0.80541	0.80364	0.79849	0.8013	0.80385	0.80554	0.80572	0.79826
0.81186	0.8006	0.78932	0.77784	0.78494	0.78567	0.79127	0.801	0.80084	0.79552	0.81089	0.82208	0.80505
0.82181	0.8144	0.807	0.79942	0.79276	0.79081	0.77462	0.7758	0.78438	0.79098	0.7938	0.79581	0.79192
0.85959	0.83322	0.80744	0.78817	0.76493	0.75757	0.74715	0.74809	0.75733	0.76687	0.77528	0.78424	0.78494
0.91371	0.84752	0.78133	0.76154	0.73146	0.71939	0.70157	0.70128	0.7136	0.72418	0.74341	0.76512	0.77003
0.82442	0.80014	0.77585	0.73268	0.70065	0.66655	0.65744	0.66343	0.67872	0.70722	0.74249	0.75583	0.75279
0.84878	0.79372	0.73925	0.70852	0.68536	0.64899	0.63356	0.64668	0.67553	0.72575	0.77125	0.78806	0.78363
0.80736	0.77013	0.73289	0.69692	0.66746	0.63722	0.61314	0.62442	0.67392	0.73159	0.7772	0.80838	0.82075
0.8374	0.7638	0.69133	0.67189	0.6414	0.62213	0.62069	0.64812	0.70027	0.77162	0.83109	0.85402	0.85511
0.71851	0.70043	0.68235	0.66427	0.63491	0.63032	0.64337	0.66989	0.734	0.81783	0.87297	0.9052	0.918
0.70319	0.68472	0.66722	0.66386	0.64879	0.64959	0.66066	0.69047	0.7588	0.84292	0.91344	0.96636	0.97554
0.68683	0.69061	0.6947	0.70339	0.70268	0.69485	0.70205	0.74032	0.79264	0.86148	0.93849	0.99011	1
0.70394	0.73288	0.76027	0.75955	0.76583	0.78056	0.78978	0.80612	0.85518	0.90748	0.93973	0.96125	0.96752
n=∞
0.65899	0.7235	0.78341	0.82488	0.87558	0.92166	0.96774	1	0.97696	0.91244	0.82949	0.72811	0.63594
0.64977	0.69585	0.74194	0.7788	0.8341	0.88479	0.93088	0.94931	0.93088	0.87097	0.79724	0.70968	0.62673
0.60369	0.64055	0.67281	0.70968	0.75576	0.80645	0.83871	0.85714	0.84332	0.81567	0.76498	0.68664	0.62673
0.57143	0.58986	0.60829	0.64516	0.68203	0.7235	0.75115	0.77419	0.77419	0.75576	0.7235	0.67742	0.63594
0.52074	0.54378	0.56682	0.58525	0.60829	0.64516	0.67281	0.70046	0.71429	0.71429	0.69585	0.67281	0.65899
0.47926	0.5023	0.52995	0.54839	0.57143	0.59447	0.62673	0.65899	0.68203	0.69585	0.69585	0.69124	0.69124
0.48848	0.5023	0.51613	0.52995	0.54378	0.56221	0.62212	0.63594	0.65438	0.68203	0.70046	0.70968	0.7235
0.48848	0.5023	0.51613	0.52074	0.53917	0.553	0.58525	0.6129	0.64055	0.6682	0.69124	0.71429	0.74194
0.51152	0.52074	0.52995	0.53917	0.553	0.56682	0.58986	0.6129	0.64055	0.66359	0.69124	0.71889	0.75576
0.553	0.56682	0.58065	0.58986	0.59908	0.61751	0.63134	0.64977	0.66359	0.68203	0.70046	0.72811	0.76037
0.60829	0.63134	0.65438	0.66359	0.67281	0.68203	0.69585	0.69585	0.70046	0.70507	0.71429	0.73272	0.76037
0.67281	0.70507	0.73272	0.74194	0.75576	0.76498	0.76498	0.75576	0.74654	0.73733	0.73733	0.74654	0.76498
0.75115	0.7788	0.80184	0.81567	0.82488	0.8341	0.8341	0.82028	0.80645	0.78802	0.78341	0.78802	0.79263

## Sheet: Fig. 4f
n=2
0.40944	0.46885	0.52494	0.56171	0.61412	0.69389	0.76282	0.78367	0.75599	0.69517	0.62851	0.56154	0.50211
0.42569	0.46202	0.49779	0.52406	0.57995	0.65495	0.71928	0.74445	0.72725	0.68305	0.62524	0.55134	0.49942		Note; The X and Y axes represent spatial coordinates, and the values represent intensities.
0.40124	0.4361	0.47092	0.50232	0.55075	0.6129	0.68037	0.69651	0.68511	0.64851	0.59428	0.53762	0.48578
0.39487	0.4237	0.45278	0.48677	0.52851	0.58869	0.64041	0.66412	0.65533	0.62947	0.58812	0.52127	0.45804
0.38811	0.41918	0.45003	0.47868	0.52216	0.58869	0.63742	0.66342	0.65653	0.61952	0.56427	0.50366	0.4458
0.39911	0.42395	0.4488	0.47959	0.52484	0.58845	0.65132	0.68524	0.67386	0.63477	0.57617	0.50743	0.44979
0.40165	0.42685	0.45288	0.49383	0.52923	0.59899	0.65762	0.6931	0.69839	0.66464	0.60215	0.52113	0.46152
0.40832	0.42502	0.44173	0.4664	0.51786	0.59558	0.67119	0.72532	0.73956	0.70691	0.64447	0.56961	0.49875
0.39417	0.4113	0.4285	0.45715	0.50211	0.58653	0.6786	0.75723	0.79722	0.7906	0.73697	0.65084	0.57182
0.37802	0.4003	0.42319	0.45052	0.48395	0.57655	0.68359	0.78149	0.8534	0.86865	0.82532	0.73641	0.64988
0.39631	0.41001	0.42468	0.45043	0.5039	0.61043	0.73015	0.85094	0.93152	0.95365	0.91668	0.82846	0.72778
0.40414	0.43142	0.4587	0.48638	0.55715	0.662	0.77851	0.90787	0.99463	0.99898	0.95556	0.8825	0.79895
0.43405	0.47956	0.52455	0.55613	0.62433	0.72833	0.85668	0.95419	1	0.99503	0.95076	0.86873	0.81488
n=3
0.54039	0.57118	0.59949	0.61395	0.65959	0.72001	0.85376	0.95755	0.98875	0.93264	0.80588	0.65743	0.53859
0.54731	0.55622	0.56534	0.58255	0.61067	0.70613	0.82655	0.93228	0.986	0.94351	0.82888	0.69364	0.57813
0.425	0.45632	0.48747	0.5083	0.53987	0.6155	0.7397	0.87436	0.96747	0.97693	0.89511	0.76444	0.61941
0.35102	0.37263	0.3937	0.40898	0.44479	0.51054	0.6455	0.78613	0.88684	0.92922	0.8884	0.76896	0.62861
0.31579	0.32257	0.32962	0.34473	0.38745	0.45961	0.56965	0.70004	0.79495	0.8352	0.79998	0.70153	0.58049
0.28247	0.29148	0.30083	0.319	0.34822	0.42513	0.50786	0.61842	0.71625	0.75069	0.72671	0.65589	0.55618
0.28225	0.29672	0.31081	0.31893	0.34481	0.4048	0.47872	0.58793	0.66447	0.68828	0.6558	0.58981	0.50688
0.31157	0.32207	0.33233	0.33618	0.3594	0.41422	0.50105	0.60018	0.66603	0.69375	0.67091	0.59567	0.50569
0.37996	0.3629	0.34704	0.35298	0.36805	0.41281	0.52178	0.62762	0.7051	0.75121	0.73517	0.66818	0.569
0.35828	0.3595	0.3607	0.35926	0.373	0.43868	0.5541	0.69181	0.8151	0.86344	0.84309	0.74182	0.62114
0.34211	0.34375	0.3454	0.3476	0.38079	0.46062	0.60136	0.74989	0.89097	0.9525	0.90611	0.79871	0.67402
0.31514	0.32413	0.3332	0.34429	0.39154	0.47761	0.63296	0.82713	0.96336	1	0.9503	0.82463	0.66972
0.3491	0.35571	0.3629	0.37789	0.42054	0.51872	0.67824	0.85846	0.96106	0.96544	0.88496	0.76256	0.63013
n=4&5
0.51648	0.51071	0.50735	0.52801	0.57117	0.62984	0.71721	0.81494	0.87566	0.87711	0.80657	0.67944	0.5471
0.4526	0.48467	0.51529	0.52517	0.56744	0.63782	0.76003	0.86703	0.94094	0.94031	0.86371	0.7327	0.5738
0.41234	0.43015	0.44887	0.47554	0.50978	0.60909	0.74862	0.88707	0.98429	1	0.9207	0.75683	0.5731
0.35907	0.36991	0.38075	0.40026	0.45774	0.54797	0.71011	0.88419	0.97924	0.96362	0.87504	0.7331	0.57975
0.34296	0.33425	0.32704	0.34221	0.39663	0.50882	0.64574	0.79482	0.89328	0.89434	0.80429	0.67517	0.53432
0.32203	0.31977	0.31832	0.32601	0.36329	0.45656	0.59327	0.71445	0.75748	0.75476	0.695	0.5771	0.4705
0.33135	0.32091	0.31122	0.31899	0.34991	0.43644	0.52736	0.63602	0.69854	0.68619	0.61407	0.50875	0.4012
0.35425	0.34274	0.33227	0.33976	0.37023	0.45337	0.55033	0.61905	0.64755	0.61763	0.54696	0.46294	0.38117
0.35478	0.34674	0.33901	0.34624	0.39112	0.45865	0.56608	0.63488	0.65701	0.62468	0.55823	0.47839	0.3925
0.35079	0.34708	0.3443	0.35087	0.38572	0.44827	0.56257	0.6518	0.66921	0.6373	0.57307	0.50039	0.42467
0.3465	0.33985	0.33456	0.35424	0.39202	0.47856	0.58957	0.68361	0.72453	0.69503	0.62414	0.5353	0.44376
0.33302	0.34042	0.34906	0.37276	0.42759	0.52474	0.63652	0.73714	0.77475	0.7656	0.70616	0.58044	0.48548
0.37212	0.38813	0.4044	0.43498	0.50969	0.60778	0.73763	0.86479	0.89728	0.84125	0.71765	0.5907	0.45597
n=∞
0.16951	0.17069	0.17199	0.17493	0.17903	0.18779	0.20898	0.23105	0.24532	0.22181	0.19405	0.18463	0.16458
0.17106	0.1714	0.17173	0.17255	0.17548	0.18445	0.2044	0.22044	0.23132	0.2269	0.20576	0.18175	0.16331
0.1684	0.16753	0.16665	0.16566	0.16521	0.17115	0.18609	0.20399	0.21758	0.21748	0.20112	0.18157	0.16635
0.16701	0.16515	0.1633	0.16216	0.16461	0.1681	0.18264	0.2005	0.20827	0.20262	0.19068	0.17584	0.16375
0.17556	0.17171	0.16785	0.1655	0.16589	0.16668	0.17638	0.18578	0.19082	0.18895	0.18211	0.17627	0.17443
0.19671	0.19205	0.18754	0.18486	0.18201	0.18094	0.18062	0.18365	0.18234	0.18137	0.18254	0.18575	0.19348
0.24261	0.23539	0.22824	0.22347	0.21577	0.20304	0.1948	0.18812	0.18356	0.18284	0.18637	0.19673	0.21376
0.35154	0.32767	0.3045	0.28812	0.26381	0.24146	0.21818	0.20204	0.19517	0.19599	0.20437	0.22079	0.24443
0.54402	0.49533	0.44746	0.40627	0.35433	0.31125	0.2681	0.22869	0.21184	0.21211	0.2255	0.24877	0.28358
0.7687	0.67299	0.57983	0.51522	0.43547	0.36021	0.28711	0.24317	0.22189	0.22219	0.23613	0.25283	0.27171
0.96667	0.82373	0.68614	0.59148	0.48213	0.3866	0.31076	0.25716	0.23068	0.22711	0.24142	0.26656	0.29153
1	0.82993	0.66105	0.54485	0.44306	0.35275	0.29007	0.26025	0.24974	0.24907	0.2558	0.26827	0.28038
0.84167	0.70591	0.5712	0.46835	0.38965	0.31688	0.28429	0.28224	0.29269	0.30066	0.29828	0.28351	0.26379

## Sheet: Fig. 4g
Sputtering time (s)	MA+/PEA+ (Norm.)
4.096	1
5.7344	0.99049
7.3728	0.91774
9.0112	0.8671
10.6496	0.8277
12.288	0.74504
13.9264	0.62675
15.5648	0.53728
17.2032	0.49432
18.8416	0.47834
20.48	0.45151
22.1184	0.42337
23.7568	0.41245
25.3952	0.4038
27.0336	0.38317
28.672	0.34326
30.3104	0.30103
31.9488	0.27789
33.5872	0.2706
35.2256	0.25557
36.864	0.22079
38.5024	0.18434
40.1408	0.17324
41.7792	0.19168
43.4176	0.19542
45.056	0.15762
46.6944	0.13745
48.3328	0.14161
49.9712	0.14595
51.6096	0.14968
53.248	0.14982
54.8864	0.14889
56.5248	0.13617
58.1632	0.12825
59.8016	0.13841
61.44	0.1532
63.0784	0.14608
64.7168	0.1311
66.3552	0.12721
67.9936	0.12864
69.632	0.12064
71.2704	0.1154
72.9088	0.12532
74.5472	0.14149
76.1856	0.14082
77.824	0.12222
79.4624	0.09661
81.1008	0.08175
82.7392	0.07957
84.3776	0.07433
86.016	0.06778
87.6544	0.06653
89.2928	0.05907
90.9312	0.05147
92.5696	0.04835
94.208	0.05122
95.8464	0.05747
97.4848	0.06255
99.1232	0.0629
100.762	0.05779
102.4	0.04933
104.038	0.04003
105.677	0.03468
107.315	0.03679
108.954	0.03927
110.592	0.03602
112.23	0.03132
113.869	0.02951
115.507	0.02767
117.146	0.02441
118.784	0.02188
120.422	0.01626
122.061	0.0105
123.699	0.00397
125.338	0.00122
126.976	0.000602273
128.614	0

[truncated: 38 more sheets: Fig. 6g, Fig. 6h, Fig. 6i, Fig. 7c, Fig. 7d, Fig. S3a, Fig. S3b, Fig. S4, Fig. S5a, Fig. S6b, Fig. S6c, Fig. S6d, Fig. S6e, Fig. S6f, Fig. S7, Fig. S8, Fig. S9a, Fig. S9b, Fig. S10, Fig. S11a …]
